# Supplementary material for: Microorganism Diversity Found in Blatta orientalis L. (Blattodea: Blattidae) Cuticle and Gut Collected in Urban Environments
Source: Insects. 2024 Nov 19;15(11):903. doi: 10.3390/insects15110903 (PMC11594291; doi:10.3390/insects15110903)
Supplement: Supplementary file 1 [file insects-15-00903-s001.zip]

Archive with 1 entries (1 files):
- insects-3236455-supplementary.xlsx
