# Supplementary material for: Microorganism Diversity Found in Blatta orientalis L. (Blattodea: Blattidae) Cuticle and Gut Collected in Urban Environments
Source: Insects. 2024 Nov 19;15(11):903. doi: 10.3390/insects15110903 (PMC11594291; doi:10.3390/insects15110903)
Supplement: Supplementary file 1 [file insects-15-00903-s001.zip › insects-3236455-supplementary.xlsx]

## Sheet: Table S1
#Taxonomy	Kingdom	Phylum	Class	Order	Family	Genus	Species
ASV1	Bacteria	Proteobacteria	Alphaproteobacteria	Acetobacterales	Acetobacteraceae	Acetobacter	NA
ASV2	Bacteria	Proteobacteria	Alphaproteobacteria	Acetobacterales	Acetobacteraceae	Acetobacter	NA
ASV3	Bacteria	Proteobacteria	Alphaproteobacteria	Acetobacterales	Acetobacteraceae	Acetobacter	NA
ASV4	Bacteria	Proteobacteria	Alphaproteobacteria	Acetobacterales	Acetobacteraceae	Acetobacter	NA
ASV5	Bacteria	Proteobacteria	Alphaproteobacteria	Acetobacterales	Acetobacteraceae	Acetobacter	NA
ASV6	Bacteria	Proteobacteria	Alphaproteobacteria	Acetobacterales	Acetobacteraceae	Acetobacter	NA
ASV7	Bacteria	Proteobacteria	Alphaproteobacteria	Acetobacterales	Acetobacteraceae	Acetobacter	NA
ASV8	Bacteria	Proteobacteria	Alphaproteobacteria	Acetobacterales	Acetobacteraceae	Acetobacter	NA
ASV9	Bacteria	Proteobacteria	Alphaproteobacteria	Acetobacterales	Acetobacteraceae	Acetobacter	NA
ASV10	Bacteria	Proteobacteria	Alphaproteobacteria	Acetobacterales	Acetobacteraceae	Acetobacter	NA
ASV11	Bacteria	Proteobacteria	Alphaproteobacteria	Acetobacterales	Acetobacteraceae	Acetobacter	NA
ASV12	Bacteria	Proteobacteria	Alphaproteobacteria	Acetobacterales	Acetobacteraceae	Acetobacter	NA
ASV13	Bacteria	Proteobacteria	Alphaproteobacteria	Acetobacterales	Acetobacteraceae	Acetobacter	NA
ASV14	Bacteria	Proteobacteria	Alphaproteobacteria	Acetobacterales	Acetobacteraceae	Acetobacter	NA
ASV15	Bacteria	Proteobacteria	Alphaproteobacteria	Sphingomonadales	Sphingomonadaceae	Sphingomonas	NA
ASV16	Bacteria	Proteobacteria	Gammaproteobacteria	Enterobacteriales	Enterobacteriaceae	Serratia	NA
ASV17	Bacteria	Firmicutes	Bacilli	Lactobacillales	Lactobacillaceae	Lactobacillus	NA
ASV18	Bacteria	Proteobacteria	Alphaproteobacteria	Sphingomonadales	Sphingomonadaceae	Sphingomonas	NA
ASV19	Bacteria	Proteobacteria	Alphaproteobacteria	Sphingomonadales	Sphingomonadaceae	Sphingomonas	NA
ASV20	Bacteria	Proteobacteria	Gammaproteobacteria	Enterobacteriales	Enterobacteriaceae	Serratia	NA
ASV21	Bacteria	Firmicutes	Bacilli	Lactobacillales	Lactobacillaceae	Lactobacillus	NA
ASV22	Bacteria	Proteobacteria	Alphaproteobacteria	Sphingomonadales	Sphingomonadaceae	Sphingomonas	NA
ASV23	Bacteria	Firmicutes	Bacilli	Lactobacillales	Lactobacillaceae	Lactobacillus	NA
ASV24	Bacteria	Proteobacteria	Gammaproteobacteria	Enterobacteriales	Enterobacteriaceae	Serratia	NA
ASV25	Bacteria	Proteobacteria	Gammaproteobacteria	Enterobacteriales	Enterobacteriaceae	Serratia	NA
ASV26	Bacteria	Firmicutes	Bacilli	Lactobacillales	Lactobacillaceae	Lactobacillus	NA
ASV27	Bacteria	Firmicutes	Bacilli	Lactobacillales	Lactobacillaceae	Lactobacillus	NA
ASV28	Bacteria	Proteobacteria	Alphaproteobacteria	Sphingomonadales	Sphingomonadaceae	Sphingomonas	NA
ASV29	Bacteria	Proteobacteria	Alphaproteobacteria	Sphingomonadales	Sphingomonadaceae	Sphingomonas	NA
ASV30	Bacteria	Firmicutes	Bacilli	Lactobacillales	Lactobacillaceae	Lactobacillus	NA
ASV31	Bacteria	Firmicutes	Bacilli	Lactobacillales	Lactobacillaceae	Lactobacillus	NA
ASV32	Bacteria	Firmicutes	Bacilli	Lactobacillales	Lactobacillaceae	Lactobacillus	NA
ASV33	Bacteria	Proteobacteria	Gammaproteobacteria	Enterobacteriales	Enterobacteriaceae	Serratia	NA
ASV34	Bacteria	Proteobacteria	Gammaproteobacteria	Enterobacteriales	Enterobacteriaceae	Serratia	NA
ASV35	Bacteria	Proteobacteria	Gammaproteobacteria	Pseudomonadales	Moraxellaceae	Acinetobacter	NA
ASV36	Bacteria	Proteobacteria	Gammaproteobacteria	Pseudomonadales	Moraxellaceae	Acinetobacter	NA
ASV37	Bacteria	Proteobacteria	Gammaproteobacteria	Pseudomonadales	Moraxellaceae	Acinetobacter	NA
ASV38	Bacteria	Proteobacteria	Gammaproteobacteria	Enterobacteriales	Enterobacteriaceae	Serratia	NA
ASV39	Bacteria	Proteobacteria	Gammaproteobacteria	Pseudomonadales	Moraxellaceae	Acinetobacter	NA
ASV40	Bacteria	Proteobacteria	Gammaproteobacteria	Enterobacteriales	Enterobacteriaceae	Serratia	NA
ASV41	Bacteria	Firmicutes	Bacilli	Lactobacillales	Lactobacillaceae	Lactobacillus	NA
ASV42	Bacteria	Proteobacteria	Gammaproteobacteria	Enterobacteriales	Enterobacteriaceae	Serratia	NA
ASV43	Bacteria	Proteobacteria	Gammaproteobacteria	Enterobacteriales	Enterobacteriaceae	Serratia	NA
ASV44	Bacteria	Firmicutes	Bacilli	Lactobacillales	Lactobacillaceae	Lactobacillus	NA
ASV45	Bacteria	Firmicutes	Bacilli	Lactobacillales	Lactobacillaceae	Lactobacillus	NA
ASV46	Bacteria	Proteobacteria	Gammaproteobacteria	Pseudomonadales	Moraxellaceae	Acinetobacter	NA
ASV47	Bacteria	Proteobacteria	Gammaproteobacteria	Pseudomonadales	Moraxellaceae	Acinetobacter	NA
ASV48	Bacteria	Proteobacteria	Gammaproteobacteria	Pseudomonadales	Moraxellaceae	Acinetobacter	NA
ASV49	Bacteria	Bacteroidetes	Bacteroidia	Flavobacteriales	Blattabacteriaceae	Blattabacterium	NA
ASV50	Bacteria	Proteobacteria	Gammaproteobacteria	Pseudomonadales	Moraxellaceae	Acinetobacter	NA
ASV51	Bacteria	Proteobacteria	Gammaproteobacteria	Pseudomonadales	Moraxellaceae	Acinetobacter	NA
ASV52	Bacteria	Proteobacteria	Gammaproteobacteria	Enterobacteriales	Enterobacteriaceae	Serratia	NA
ASV53	Bacteria	Proteobacteria	Gammaproteobacteria	Pseudomonadales	Moraxellaceae	Acinetobacter	NA
ASV54	Bacteria	Bacteroidetes	Bacteroidia	Flavobacteriales	Blattabacteriaceae	Blattabacterium	NA
ASV55	Bacteria	Proteobacteria	Gammaproteobacteria	Enterobacteriales	Enterobacteriaceae	Serratia	NA
ASV56	Bacteria	Bacteroidetes	Bacteroidia	Flavobacteriales	Blattabacteriaceae	Blattabacterium	NA
ASV57	Bacteria	Proteobacteria	Gammaproteobacteria	Enterobacteriales	Enterobacteriaceae	Serratia	NA
ASV58	Bacteria	Proteobacteria	Gammaproteobacteria	Enterobacteriales	Enterobacteriaceae	Serratia	NA
ASV59	Bacteria	Proteobacteria	Gammaproteobacteria	Enterobacteriales	Enterobacteriaceae	Serratia	NA
ASV60	Bacteria	Firmicutes	Bacilli	Lactobacillales	Lactobacillaceae	Lactobacillus	NA
ASV61	Bacteria	Bacteroidetes	Bacteroidia	Flavobacteriales	Blattabacteriaceae	Blattabacterium	NA
ASV62	Bacteria	Bacteroidetes	Bacteroidia	Flavobacteriales	Blattabacteriaceae	Blattabacterium	NA
ASV63	Bacteria	Bacteroidetes	Bacteroidia	Flavobacteriales	Blattabacteriaceae	Blattabacterium	NA
ASV64	Bacteria	Bacteroidetes	Bacteroidia	Flavobacteriales	Blattabacteriaceae	Blattabacterium	NA
ASV65	Bacteria	Bacteroidetes	Bacteroidia	Flavobacteriales	Blattabacteriaceae	Blattabacterium	NA
ASV66	Bacteria	Bacteroidetes	Bacteroidia	Flavobacteriales	Blattabacteriaceae	Blattabacterium	NA
ASV67	Bacteria	Proteobacteria	Gammaproteobacteria	Enterobacteriales	Enterobacteriaceae	Serratia	NA
ASV68	Bacteria	Proteobacteria	Gammaproteobacteria	Enterobacteriales	Enterobacteriaceae	Serratia	NA
ASV69	Bacteria	Bacteroidetes	Bacteroidia	Flavobacteriales	Blattabacteriaceae	Blattabacterium	NA
ASV70	Bacteria	Proteobacteria	Gammaproteobacteria	Enterobacteriales	Enterobacteriaceae	Serratia	NA
ASV71	Bacteria	Proteobacteria	Gammaproteobacteria	Pseudomonadales	Moraxellaceae	Acinetobacter	NA
ASV72	Bacteria	Proteobacteria	Gammaproteobacteria	Enterobacteriales	Enterobacteriaceae	Serratia	NA
ASV73	Bacteria	Proteobacteria	Gammaproteobacteria	Pseudomonadales	Moraxellaceae	Acinetobacter	NA
ASV74	Bacteria	Firmicutes	Bacilli	Lactobacillales	Lactobacillaceae	Lactobacillus	NA
ASV75	Bacteria	Firmicutes	Bacilli	Lactobacillales	Lactobacillaceae	Lactobacillus	NA
ASV76	Bacteria	Proteobacteria	Gammaproteobacteria	Enterobacteriales	Enterobacteriaceae	Serratia	NA
ASV77	Bacteria	Firmicutes	Bacilli	Lactobacillales	Lactobacillaceae	Lactobacillus	NA
ASV78	Bacteria	Proteobacteria	Gammaproteobacteria	Enterobacteriales	Enterobacteriaceae	Serratia	NA
ASV79	Bacteria	Firmicutes	Bacilli	Lactobacillales	Lactobacillaceae	Lactobacillus	NA
ASV80	Bacteria	Firmicutes	Bacilli	Lactobacillales	Enterococcaceae	Enterococcus	NA
ASV81	Bacteria	Proteobacteria	Gammaproteobacteria	Enterobacteriales	Enterobacteriaceae	Serratia	NA
ASV82	Bacteria	Firmicutes	Bacilli	Lactobacillales	Enterococcaceae	Enterococcus	NA
ASV83	Bacteria	Firmicutes	Bacilli	Lactobacillales	Lactobacillaceae	Lactobacillus	NA
ASV84	Bacteria	Proteobacteria	Gammaproteobacteria	Enterobacteriales	Enterobacteriaceae	Serratia	NA
ASV85	Bacteria	Proteobacteria	Gammaproteobacteria	Enterobacteriales	Enterobacteriaceae	Serratia	NA
ASV86	Bacteria	Firmicutes	Bacilli	Lactobacillales	Enterococcaceae	Enterococcus	NA
ASV87	Bacteria	Bacteroidetes	Bacteroidia	Bacteroidales	Bacteroidaceae	Bacteroides	NA
ASV88	Bacteria	Bacteroidetes	Bacteroidia	Flavobacteriales	Blattabacteriaceae	Blattabacterium	NA
ASV89	Bacteria	Firmicutes	Bacilli	Lactobacillales	Enterococcaceae	Enterococcus	NA
ASV90	Bacteria	Firmicutes	Bacilli	Lactobacillales	Lactobacillaceae	Lactobacillus	NA
ASV91	Bacteria	Firmicutes	Bacilli	Lactobacillales	Enterococcaceae	Enterococcus	NA
ASV92	Bacteria	Proteobacteria	Gammaproteobacteria	Enterobacteriales	Enterobacteriaceae	Serratia	NA
ASV93	Bacteria	Firmicutes	Bacilli	Lactobacillales	Lactobacillaceae	Lactobacillus	NA
ASV94	Bacteria	Firmicutes	Bacilli	Lactobacillales	Enterococcaceae	Enterococcus	NA
ASV95	Bacteria	Firmicutes	Bacilli	Lactobacillales	Lactobacillaceae	Lactobacillus	NA
ASV96	Bacteria	Proteobacteria	Gammaproteobacteria	Enterobacteriales	Enterobacteriaceae	Serratia	NA
ASV97	Bacteria	Firmicutes	Bacilli	Lactobacillales	Lactobacillaceae	Lactobacillus	NA
ASV98	Bacteria	Firmicutes	Bacilli	Lactobacillales	Lactobacillaceae	Lactobacillus	NA
ASV99	Bacteria	Firmicutes	Bacilli	Lactobacillales	Enterococcaceae	Enterococcus	NA
ASV100	Bacteria	Firmicutes	Bacilli	Lactobacillales	Streptococcaceae	Lactococcus	NA
ASV101	Bacteria	Bacteroidetes	Bacteroidia	Bacteroidales	Bacteroidaceae	Bacteroides	NA
ASV102	Bacteria	Firmicutes	Bacilli	Lactobacillales	Enterococcaceae	Enterococcus	NA
ASV103	Bacteria	Proteobacteria	Gammaproteobacteria	Pseudomonadales	Moraxellaceae	Acinetobacter	NA
ASV104	Bacteria	Proteobacteria	Gammaproteobacteria	Enterobacteriales	Enterobacteriaceae	Serratia	NA
ASV105	Bacteria	Acidobacteria	ODP1230B23.02	NA	NA	NA	NA
ASV106	Bacteria	Proteobacteria	Gammaproteobacteria	Pseudomonadales	Moraxellaceae	Acinetobacter	NA
ASV107	Bacteria	Firmicutes	Bacilli	Lactobacillales	Streptococcaceae	Lactococcus	NA
ASV108	Bacteria	Firmicutes	Bacilli	Lactobacillales	Lactobacillaceae	Lactobacillus	NA
ASV109	Bacteria	Proteobacteria	Gammaproteobacteria	Enterobacteriales	Enterobacteriaceae	Serratia	NA
ASV110	Bacteria	Firmicutes	Negativicutes	Selenomonadales	Acidaminococcaceae	Phascolarctobacterium	NA
ASV111	Bacteria	Proteobacteria	Gammaproteobacteria	Enterobacteriales	Enterobacteriaceae	Serratia	NA
ASV112	Bacteria	Firmicutes	Bacilli	Lactobacillales	Lactobacillaceae	Lactobacillus	NA
ASV113	Bacteria	Bacteroidetes	Bacteroidia	Bacteroidales	Bacteroidaceae	Bacteroides	NA
ASV114	Bacteria	Proteobacteria	Gammaproteobacteria	Pseudomonadales	Moraxellaceae	Acinetobacter	NA
ASV115	Bacteria	Bacteroidetes	Bacteroidia	Bacteroidales	Bacteroidaceae	Bacteroides	NA
ASV116	Bacteria	Firmicutes	Bacilli	Lactobacillales	Streptococcaceae	Lactococcus	NA
ASV117	Bacteria	Proteobacteria	Gammaproteobacteria	Pseudomonadales	Moraxellaceae	Acinetobacter	NA
ASV118	Bacteria	Proteobacteria	Gammaproteobacteria	Pseudomonadales	Moraxellaceae	Acinetobacter	NA
ASV119	Bacteria	Bacteroidetes	Bacteroidia	Bacteroidales	Bacteroidaceae	Bacteroides	NA
ASV120	Bacteria	Firmicutes	Bacilli	Lactobacillales	Streptococcaceae	Lactococcus	NA
ASV121	Bacteria	Proteobacteria	Alphaproteobacteria	Sphingomonadales	Sphingomonadaceae	Sphingomonas	NA
ASV122	Bacteria	Firmicutes	Clostridia	Clostridiales	Ruminococcaceae	NA	NA
ASV123	Bacteria	Firmicutes	Bacilli	Lactobacillales	Lactobacillaceae	Lactobacillus	NA
ASV124	Bacteria	Firmicutes	Bacilli	Lactobacillales	Streptococcaceae	Lactococcus	NA
ASV125	Bacteria	Proteobacteria	Gammaproteobacteria	Enterobacteriales	Enterobacteriaceae	Serratia	NA
ASV126	Bacteria	Bacteroidetes	Bacteroidia	Bacteroidales	Bacteroidaceae	Bacteroides	NA
ASV127	Bacteria	Firmicutes	Bacilli	Lactobacillales	Enterococcaceae	Enterococcus	NA
ASV128	Bacteria	Proteobacteria	Gammaproteobacteria	Pseudomonadales	Moraxellaceae	Acinetobacter	NA
ASV129	Bacteria	Firmicutes	Clostridia	Clostridiales	Lachnospiraceae	NA	NA
ASV130	Bacteria	Bacteroidetes	Bacteroidia	Bacteroidales	Bacteroidaceae	Bacteroides	NA
ASV131	Bacteria	Cyanobacteria	Melainabacteria	Obscuribacterales	NA	NA	NA
ASV132	Bacteria	Bacteroidetes	Bacteroidia	Bacteroidales	Bacteroidaceae	Bacteroides	NA
ASV133	Bacteria	Firmicutes	Negativicutes	Selenomonadales	Acidaminococcaceae	Phascolarctobacterium	NA
ASV134	Bacteria	Actinobacteria	Actinobacteria	Propionibacteriales	Propionibacteriaceae	Cutibacterium	NA
ASV135	Bacteria	Firmicutes	Negativicutes	Selenomonadales	Acidaminococcaceae	Phascolarctobacterium	NA
ASV136	Bacteria	Proteobacteria	Alphaproteobacteria	Sphingomonadales	Sphingomonadaceae	Novosphingobium	NA
ASV137	Bacteria	Proteobacteria	Gammaproteobacteria	Pseudomonadales	Moraxellaceae	Acinetobacter	NA
ASV138	Bacteria	Proteobacteria	Gammaproteobacteria	Pseudomonadales	Moraxellaceae	Acinetobacter	NA
ASV139	Bacteria	Proteobacteria	Gammaproteobacteria	Pseudomonadales	Moraxellaceae	Acinetobacter	NA
ASV140	Bacteria	Proteobacteria	Alphaproteobacteria	Sphingomonadales	Sphingomonadaceae	Novosphingobium	NA
ASV141	Bacteria	Bacteroidetes	Bacteroidia	Bacteroidales	Bacteroidaceae	Bacteroides	NA
ASV142	Bacteria	Firmicutes	Bacilli	Lactobacillales	Lactobacillaceae	Lactobacillus	NA
ASV143	Bacteria	Proteobacteria	Alphaproteobacteria	Sphingomonadales	Sphingomonadaceae	Sphingomonas	NA
ASV144	Bacteria	Cyanobacteria	Melainabacteria	Obscuribacterales	NA	NA	NA
ASV145	Bacteria	Bacteroidetes	Bacteroidia	Bacteroidales	Bacteroidaceae	Bacteroides	NA
ASV146	Bacteria	Firmicutes	Bacilli	Lactobacillales	Lactobacillaceae	Lactobacillus	NA
ASV147	Bacteria	Firmicutes	Negativicutes	Selenomonadales	Acidaminococcaceae	Phascolarctobacterium	NA
ASV148	Bacteria	Proteobacteria	Gammaproteobacteria	Pseudomonadales	Moraxellaceae	Acinetobacter	NA
ASV149	Bacteria	Firmicutes	Bacilli	Lactobacillales	Streptococcaceae	Lactococcus	NA
ASV150	Bacteria	Firmicutes	Bacilli	Lactobacillales	Lactobacillaceae	Lactobacillus	NA
ASV151	Bacteria	Bacteroidetes	Bacteroidia	Bacteroidales	Bacteroidaceae	Bacteroides	NA
ASV152	Bacteria	Bacteroidetes	Bacteroidia	Bacteroidales	Bacteroidaceae	Bacteroides	NA
ASV153	Bacteria	Bacteroidetes	Bacteroidia	Bacteroidales	Bacteroidaceae	Bacteroides	NA
ASV154	Bacteria	Bacteroidetes	Bacteroidia	Bacteroidales	Bacteroidaceae	Bacteroides	NA
ASV155	Bacteria	Proteobacteria	Gammaproteobacteria	Pseudomonadales	Moraxellaceae	Acinetobacter	NA
ASV156	Bacteria	Firmicutes	Negativicutes	Selenomonadales	Acidaminococcaceae	Phascolarctobacterium	NA
ASV157	Bacteria	Bacteroidetes	Bacteroidia	Bacteroidales	Dysgonomonadaceae	NA	NA
ASV158	Bacteria	Bacteroidetes	Bacteroidia	Bacteroidales	Bacteroidaceae	Bacteroides	NA
ASV159	Bacteria	Bacteroidetes	Bacteroidia	Bacteroidales	Bacteroidaceae	Bacteroides	NA
ASV160	Bacteria	Firmicutes	Bacilli	Lactobacillales	Streptococcaceae	Lactococcus	NA
ASV161	Bacteria	Bacteroidetes	Bacteroidia	Bacteroidales	Tannerellaceae	Parabacteroides	NA
ASV162	Bacteria	Firmicutes	Negativicutes	Selenomonadales	Acidaminococcaceae	Phascolarctobacterium	NA
ASV163	Bacteria	Bacteroidetes	Bacteroidia	Bacteroidales	Bacteroidaceae	Bacteroides	NA
ASV164	Bacteria	Acidobacteria	ODP1230B23.02	NA	NA	NA	NA
ASV165	Bacteria	Firmicutes	Bacilli	Lactobacillales	Streptococcaceae	Lactococcus	NA
ASV166	Bacteria	Actinobacteria	Actinobacteria	Propionibacteriales	Propionibacteriaceae	Cutibacterium	NA
ASV167	Bacteria	Bacteroidetes	Bacteroidia	Bacteroidales	Bacteroidaceae	Bacteroides	NA
ASV168	Bacteria	Firmicutes	Bacilli	Lactobacillales	Lactobacillaceae	Lactobacillus	NA
ASV169	Bacteria	Proteobacteria	Gammaproteobacteria	Pseudomonadales	Moraxellaceae	Acinetobacter	NA
ASV170	Bacteria	Proteobacteria	Gammaproteobacteria	Betaproteobacteriales	Burkholderiaceae	Cupriavidus	NA
ASV171	Bacteria	Cyanobacteria	Melainabacteria	Obscuribacterales	NA	NA	NA
ASV172	Bacteria	Bacteroidetes	Bacteroidia	Bacteroidales	Bacteroidaceae	Bacteroides	NA
ASV173	Bacteria	Bacteroidetes	Bacteroidia	Bacteroidales	Bacteroidaceae	Bacteroides	NA
ASV174	Bacteria	Cyanobacteria	Melainabacteria	Obscuribacterales	NA	NA	NA
ASV175	Bacteria	Bacteroidetes	Bacteroidia	Bacteroidales	Bacteroidaceae	Bacteroides	NA
ASV176	Bacteria	Bacteroidetes	Bacteroidia	Bacteroidales	Dysgonomonadaceae	NA	NA
ASV177	Bacteria	Firmicutes	Bacilli	Lactobacillales	Lactobacillaceae	Lactobacillus	NA
ASV178	Bacteria	Firmicutes	Bacilli	Lactobacillales	Lactobacillaceae	Lactobacillus	NA
ASV179	Bacteria	Bacteroidetes	Bacteroidia	Bacteroidales	Bacteroidaceae	Bacteroides	NA
ASV180	Bacteria	Firmicutes	Clostridia	Clostridiales	Family_XIII	NA	NA
ASV181	Bacteria	Proteobacteria	Gammaproteobacteria	Pseudomonadales	Moraxellaceae	Acinetobacter	NA
ASV182	Bacteria	Bacteroidetes	Bacteroidia	Bacteroidales	Bacteroidaceae	Bacteroides	NA
ASV183	Bacteria	Firmicutes	Bacilli	Lactobacillales	Enterococcaceae	Enterococcus	NA
ASV184	Bacteria	Bacteroidetes	Bacteroidia	Bacteroidales	Tannerellaceae	Parabacteroides	NA
ASV185	Bacteria	Bacteroidetes	Bacteroidia	Bacteroidales	Bacteroidaceae	Bacteroides	NA
ASV186	Bacteria	Proteobacteria	Deltaproteobacteria	Desulfobacterales	Desulfobacteraceae	NA	NA
ASV187	Bacteria	Firmicutes	Bacilli	Lactobacillales	Lactobacillaceae	Lactobacillus	NA
ASV188	Bacteria	Firmicutes	Clostridia	Clostridiales	Lachnospiraceae	NA	NA
ASV189	Bacteria	Bacteroidetes	Bacteroidia	Bacteroidales	Bacteroidaceae	Bacteroides	NA
ASV190	Bacteria	Bacteroidetes	Bacteroidia	Bacteroidales	Bacteroidaceae	Bacteroides	NA
ASV191	Bacteria	Firmicutes	Clostridia	Clostridiales	Ruminococcaceae	Ruminococcaceae_NK4A214_group	NA
ASV192	Bacteria	Proteobacteria	Alphaproteobacteria	Sphingomonadales	Sphingomonadaceae	Novosphingobium	NA
ASV193	Bacteria	Proteobacteria	Alphaproteobacteria	Sphingomonadales	Sphingomonadaceae	Novosphingobium	NA
ASV194	Bacteria	Firmicutes	Negativicutes	Selenomonadales	Acidaminococcaceae	Phascolarctobacterium	NA
ASV195	Bacteria	Firmicutes	Clostridia	Clostridiales	Ruminococcaceae	Anaerofilum	NA
ASV196	Bacteria	Bacteroidetes	Bacteroidia	Bacteroidales	Bacteroidaceae	Bacteroides	NA
ASV197	Bacteria	Firmicutes	Clostridia	Clostridiales	Ruminococcaceae	NA	NA
ASV198	Bacteria	Firmicutes	Bacilli	Lactobacillales	Lactobacillaceae	Lactobacillus	NA
ASV199	Bacteria	Cyanobacteria	Melainabacteria	Obscuribacterales	NA	NA	NA
ASV200	Bacteria	Proteobacteria	Deltaproteobacteria	Desulfovibrionales	Desulfovibrionaceae	Desulfovibrio	NA
ASV201	Bacteria	Firmicutes	Bacilli	Lactobacillales	Enterococcaceae	Enterococcus	NA
ASV202	Bacteria	Proteobacteria	Alphaproteobacteria	Sphingomonadales	Sphingomonadaceae	Novosphingobium	NA
ASV203	Bacteria	Bacteroidetes	Bacteroidia	Bacteroidales	Dysgonomonadaceae	NA	NA
ASV204	Bacteria	Bacteroidetes	Bacteroidia	Bacteroidales	Bacteroidaceae	Bacteroides	NA
ASV205	Bacteria	Bacteroidetes	Bacteroidia	Bacteroidales	Bacteroidaceae	Bacteroides	NA
ASV206	Bacteria	Proteobacteria	Gammaproteobacteria	Enterobacteriales	Enterobacteriaceae	Shimwellia	NA
ASV207	Bacteria	Firmicutes	Bacilli	Lactobacillales	Enterococcaceae	Enterococcus	NA
ASV208	Bacteria	Bacteroidetes	Bacteroidia	Bacteroidales	Bacteroidaceae	Bacteroides	NA
ASV209	Bacteria	Bacteroidetes	Bacteroidia	Bacteroidales	Dysgonomonadaceae	NA	NA
ASV210	Bacteria	Firmicutes	Clostridia	Clostridiales	Family_XIII	NA	NA
ASV211	Bacteria	Bacteroidetes	Bacteroidia	Bacteroidales	Tannerellaceae	Parabacteroides	NA
ASV212	Bacteria	Bacteroidetes	Bacteroidia	Bacteroidales	Bacteroidaceae	Bacteroides	NA
ASV213	Bacteria	Proteobacteria	Deltaproteobacteria	Desulfovibrionales	Desulfovibrionaceae	Desulfovibrio	NA
ASV214	Bacteria	NA	NA	NA	NA	NA	NA
ASV215	Bacteria	Firmicutes	Bacilli	Lactobacillales	Enterococcaceae	Enterococcus	NA
ASV216	Bacteria	Firmicutes	Bacilli	Lactobacillales	Enterococcaceae	Enterococcus	NA
ASV217	Bacteria	Proteobacteria	Alphaproteobacteria	Sphingomonadales	Sphingomonadaceae	Sphingomonas	NA
ASV218	Bacteria	Proteobacteria	Deltaproteobacteria	Desulfovibrionales	Desulfovibrionaceae	Desulfovibrio	NA
ASV219	Bacteria	Bacteroidetes	Bacteroidia	Bacteroidales	Tannerellaceae	Parabacteroides	NA
ASV220	Bacteria	Firmicutes	Bacilli	Lactobacillales	Lactobacillaceae	Lactobacillus	NA
ASV221	Bacteria	Proteobacteria	Deltaproteobacteria	Desulfovibrionales	Desulfovibrionaceae	Desulfovibrio	NA
ASV222	Bacteria	Bacteroidetes	Bacteroidia	Bacteroidales	Bacteroidaceae	Bacteroides	NA
ASV223	Bacteria	Firmicutes	Negativicutes	Selenomonadales	Acidaminococcaceae	Phascolarctobacterium	NA
ASV224	Bacteria	Bacteroidetes	Bacteroidia	Bacteroidales	Bacteroidaceae	Bacteroides	NA
ASV225	Bacteria	Bacteroidetes	Bacteroidia	Bacteroidales	Bacteroidaceae	Bacteroides	NA
ASV226	Bacteria	Proteobacteria	Alphaproteobacteria	Sphingomonadales	Sphingomonadaceae	Sphingomonas	NA
ASV227	Bacteria	Proteobacteria	Gammaproteobacteria	Betaproteobacteriales	A21b	NA	NA
ASV228	Bacteria	Firmicutes	Bacilli	Lactobacillales	Enterococcaceae	Enterococcus	NA
ASV229	Bacteria	Bacteroidetes	Bacteroidia	Bacteroidales	Bacteroidaceae	Bacteroides	NA
ASV230	Bacteria	Bacteroidetes	Bacteroidia	Bacteroidales	Bacteroidaceae	Bacteroides	NA
ASV231	Bacteria	Bacteroidetes	Bacteroidia	Bacteroidales	Muribaculaceae	CAG-873	NA
ASV232	Bacteria	Cyanobacteria	Melainabacteria	Obscuribacterales	NA	NA	NA
ASV233	Bacteria	Firmicutes	Clostridia	Clostridiales	Ruminococcaceae	Ruminococcus_1	NA
ASV234	Bacteria	Firmicutes	Clostridia	Clostridiales	Christensenellaceae	Christensenellaceae_R-7_group	NA
ASV235	Bacteria	Proteobacteria	Alphaproteobacteria	Sphingomonadales	Sphingomonadaceae	Sphingomonas	NA
ASV236	Bacteria	Bacteroidetes	Bacteroidia	Bacteroidales	Rikenellaceae	Rikenellaceae_RC9_gut_group	NA
ASV237	Bacteria	Bacteroidetes	Bacteroidia	Bacteroidales	Bacteroidaceae	Bacteroides	NA
ASV238	Bacteria	Firmicutes	Bacilli	Lactobacillales	Enterococcaceae	Enterococcus	NA
ASV239	Bacteria	Firmicutes	Clostridia	Clostridiales	Family_XIII	NA	NA
ASV240	Bacteria	Firmicutes	Clostridia	Clostridiales	Christensenellaceae	Christensenellaceae_R-7_group	NA
ASV241	Bacteria	Firmicutes	Bacilli	Lactobacillales	Lactobacillaceae	Lactobacillus	NA
ASV242	Bacteria	Actinobacteria	Actinobacteria	Propionibacteriales	Propionibacteriaceae	Tessaracoccus	NA
ASV243	Bacteria	Proteobacteria	Alphaproteobacteria	Sphingomonadales	Sphingomonadaceae	Novosphingobium	NA
ASV244	Bacteria	Proteobacteria	Deltaproteobacteria	Desulfovibrionales	Desulfovibrionaceae	Desulfovibrio	NA
ASV245	Bacteria	Proteobacteria	Gammaproteobacteria	Betaproteobacteriales	A21b	NA	NA
ASV246	Bacteria	Bacteroidetes	Bacteroidia	Bacteroidales	Dysgonomonadaceae	NA	NA
ASV247	Bacteria	Proteobacteria	Deltaproteobacteria	Desulfobacterales	Desulfobulbaceae	Desulfobulbus	NA
ASV248	Bacteria	Proteobacteria	Deltaproteobacteria	Desulfovibrionales	Desulfovibrionaceae	Desulfovibrio	NA
ASV249	Bacteria	Firmicutes	Bacilli	Lactobacillales	Lactobacillaceae	Lactobacillus	NA
ASV250	Bacteria	Cyanobacteria	Melainabacteria	Obscuribacterales	NA	NA	NA
ASV251	Bacteria	Cyanobacteria	Melainabacteria	Obscuribacterales	NA	NA	NA
ASV252	Bacteria	Cyanobacteria	Melainabacteria	Obscuribacterales	NA	NA	NA
ASV253	Bacteria	Proteobacteria	Alphaproteobacteria	Sphingomonadales	Sphingomonadaceae	Sphingomonas	NA
ASV254	Bacteria	Bacteroidetes	Bacteroidia	Bacteroidales	Bacteroidaceae	Bacteroides	NA
ASV255	Bacteria	Bacteroidetes	Bacteroidia	Bacteroidales	Bacteroidaceae	Bacteroides	NA
ASV256	Bacteria	Actinobacteria	Actinobacteria	Propionibacteriales	Propionibacteriaceae	Tessaracoccus	NA
ASV257	Bacteria	Bacteroidetes	Bacteroidia	Bacteroidales	Bacteroidaceae	Bacteroides	NA
ASV258	Bacteria	Bacteroidetes	Bacteroidia	Bacteroidales	Bacteroidaceae	Bacteroides	NA
ASV259	Bacteria	Bacteroidetes	Bacteroidia	Bacteroidales	Bacteroidaceae	Bacteroides	NA
ASV260	Bacteria	Proteobacteria	Alphaproteobacteria	Sphingomonadales	Sphingomonadaceae	Novosphingobium	NA
ASV261	Bacteria	Bacteroidetes	Bacteroidia	Bacteroidales	Tannerellaceae	Parabacteroides	NA
ASV262	Bacteria	Firmicutes	Clostridia	Clostridiales	Lachnospiraceae	NA	NA
ASV263	Bacteria	Firmicutes	Clostridia	Clostridiales	Ruminococcaceae	Ruminococcaceae_NK4A214_group	NA
ASV264	Bacteria	Bacteroidetes	Bacteroidia	Bacteroidales	Dysgonomonadaceae	NA	NA
ASV265	Bacteria	Proteobacteria	Deltaproteobacteria	Desulfobacterales	Desulfobacteraceae	Desulfobotulus	NA
ASV266	Bacteria	Firmicutes	Bacilli	Lactobacillales	Lactobacillaceae	Lactobacillus	NA
ASV267	Bacteria	Firmicutes	Bacilli	Bacillales	Bacillaceae	Bacillus	NA
ASV268	Bacteria	Actinobacteria	Actinobacteria	Micrococcales	Microbacteriaceae	Microbacterium	NA
ASV269	Bacteria	Cyanobacteria	Oxyphotobacteria	Chloroplast	NA	NA	NA
ASV270	Bacteria	Firmicutes	Bacilli	Lactobacillales	Lactobacillaceae	Lactobacillus	NA
ASV271	Bacteria	Firmicutes	Clostridia	Clostridiales	Ruminococcaceae	NA	NA
ASV272	Bacteria	Proteobacteria	Alphaproteobacteria	Sphingomonadales	Sphingomonadaceae	Novosphingobium	NA
ASV273	Bacteria	Firmicutes	Clostridia	Clostridiales	Christensenellaceae	Christensenellaceae_R-7_group	NA
ASV274	Bacteria	Proteobacteria	Deltaproteobacteria	Desulfobacterales	Desulfobacteraceae	Desulfobotulus	NA
ASV275	Bacteria	Proteobacteria	Gammaproteobacteria	Pseudomonadales	Moraxellaceae	Acinetobacter	NA
ASV276	Bacteria	Proteobacteria	Alphaproteobacteria	Sphingomonadales	Sphingomonadaceae	Sphingomonas	NA
ASV277	Bacteria	Bacteroidetes	Bacteroidia	Bacteroidales	Tannerellaceae	Tannerella	NA
ASV278	Bacteria	Bacteroidetes	Bacteroidia	Bacteroidales	NA	NA	NA
ASV279	Bacteria	Firmicutes	Clostridia	Clostridiales	Lachnospiraceae	NA	NA
ASV280	Bacteria	Firmicutes	Bacilli	Lactobacillales	Streptococcaceae	Streptococcus	NA
ASV281	Bacteria	Firmicutes	Bacilli	Bacillales	Staphylococcaceae	Staphylococcus	NA
ASV282	Bacteria	Bacteroidetes	Bacteroidia	Bacteroidales	Tannerellaceae	Parabacteroides	NA
ASV283	Bacteria	Patescibacteria	Gracilibacteria	Absconditabacteriales_(SR1)	NA	NA	NA
ASV284	Bacteria	Bacteroidetes	Bacteroidia	Bacteroidales	Dysgonomonadaceae	NA	NA
ASV285	Bacteria	Bacteroidetes	Bacteroidia	Bacteroidales	Dysgonomonadaceae	NA	NA
ASV286	Bacteria	Firmicutes	Bacilli	Lactobacillales	Lactobacillaceae	Lactobacillus	NA
ASV287	Bacteria	Firmicutes	Bacilli	Lactobacillales	Streptococcaceae	Streptococcus	NA
ASV288	Bacteria	Bacteroidetes	Bacteroidia	Bacteroidales	Tannerellaceae	Parabacteroides	NA
ASV289	Bacteria	Bacteroidetes	Bacteroidia	Bacteroidales	Bacteroidaceae	Bacteroides	NA
ASV290	Bacteria	Firmicutes	Bacilli	Lactobacillales	Lactobacillaceae	Lactobacillus	NA
ASV291	Bacteria	Proteobacteria	Gammaproteobacteria	Diplorickettsiales	Diplorickettsiaceae	Rickettsiella	NA
ASV292	Bacteria	Actinobacteria	Actinobacteria	Corynebacteriales	Nocardiaceae	Rhodococcus	NA
ASV293	Bacteria	Firmicutes	Bacilli	Lactobacillales	Lactobacillaceae	Lactobacillus	NA
ASV294	Bacteria	Firmicutes	Bacilli	Lactobacillales	Enterococcaceae	Enterococcus	NA
ASV295	Bacteria	Actinobacteria	Actinobacteria	Micrococcales	Microbacteriaceae	Microbacterium	NA
ASV296	Bacteria	Firmicutes	Clostridia	Clostridiales	Ruminococcaceae	Ruminococcus_1	NA
ASV297	Bacteria	Bacteroidetes	Bacteroidia	Bacteroidales	Bacteroidaceae	Bacteroides	NA
ASV298	Bacteria	Proteobacteria	Gammaproteobacteria	Enterobacteriales	Enterobacteriaceae	Shimwellia	NA
ASV299	Bacteria	Proteobacteria	Gammaproteobacteria	Betaproteobacteriales	Rhodocyclaceae	NA	NA
ASV300	Bacteria	Actinobacteria	Actinobacteria	Propionibacteriales	Propionibacteriaceae	Aestuariimicrobium	NA
ASV301	Bacteria	Actinobacteria	Actinobacteria	Propionibacteriales	Propionibacteriaceae	Cutibacterium	NA
ASV302	Bacteria	Bacteroidetes	Bacteroidia	Bacteroidales	NA	NA	NA
ASV303	Bacteria	Bacteroidetes	Bacteroidia	Bacteroidales	Bacteroidaceae	Bacteroides	NA
ASV304	Bacteria	Firmicutes	Bacilli	Lactobacillales	Lactobacillaceae	Lactobacillus	NA
ASV305	Bacteria	Bacteroidetes	Bacteroidia	Bacteroidales	Rikenellaceae	Alistipes	NA
ASV306	Bacteria	Proteobacteria	Gammaproteobacteria	Betaproteobacteriales	A21b	NA	NA
ASV307	Bacteria	Firmicutes	Clostridia	Clostridiales	Ruminococcaceae	Ruminococcus_1	NA
ASV308	Bacteria	Proteobacteria	Gammaproteobacteria	Enterobacteriales	Enterobacteriaceae	Shimwellia	NA
ASV309	Bacteria	Firmicutes	Clostridia	Clostridiales	Lachnospiraceae	Lachnoclostridium	NA
ASV310	Bacteria	Firmicutes	Clostridia	Clostridiales	Lachnospiraceae	NA	NA
ASV311	Bacteria	Proteobacteria	Alphaproteobacteria	Elsterales	Elsteraceae	NA	NA
ASV312	Bacteria	Proteobacteria	Alphaproteobacteria	Sphingomonadales	Sphingomonadaceae	Sphingomonas	NA
ASV313	Bacteria	Bacteroidetes	Bacteroidia	Bacteroidales	M2PB4-65_termite_group	NA	NA
ASV314	Bacteria	Firmicutes	Clostridia	Clostridiales	Christensenellaceae	Christensenellaceae_R-7_group	NA
ASV315	Bacteria	Bacteroidetes	Bacteroidia	Bacteroidales	Rikenellaceae	Alistipes	NA
ASV316	Bacteria	Firmicutes	Clostridia	Clostridiales	Ruminococcaceae	Intestinimonas	NA
ASV317	Bacteria	Bacteroidetes	Bacteroidia	Bacteroidales	Tannerellaceae	Parabacteroides	NA
ASV318	Bacteria	Firmicutes	Clostridia	Clostridiales	Lachnospiraceae	NA	NA
ASV319	Bacteria	Bacteroidetes	Bacteroidia	Bacteroidales	Bacteroidaceae	Bacteroides	NA
ASV320	Bacteria	Proteobacteria	Gammaproteobacteria	Betaproteobacteriales	NA	NA	NA
ASV321	Bacteria	Firmicutes	Bacilli	Lactobacillales	Enterococcaceae	Enterococcus	NA
ASV322	Bacteria	Proteobacteria	Alphaproteobacteria	Sphingomonadales	Sphingomonadaceae	Sphingomonas	NA
ASV323	Bacteria	Acidobacteria	ODP1230B23.02	NA	NA	NA	NA
ASV324	Bacteria	Firmicutes	Clostridia	Clostridiales	Christensenellaceae	Christensenellaceae_R-7_group	NA
ASV325	Bacteria	Firmicutes	Clostridia	Clostridiales	Ruminococcaceae	Ruminococcus_1	NA
ASV326	Bacteria	Proteobacteria	Alphaproteobacteria	Caulobacterales	Caulobacteraceae	NA	NA
ASV327	Bacteria	Actinobacteria	Actinobacteria	Propionibacteriales	Propionibacteriaceae	Cutibacterium	NA
ASV328	Bacteria	Proteobacteria	Gammaproteobacteria	Pseudomonadales	Pseudomonadaceae	Pseudomonas	NA
ASV329	Bacteria	Firmicutes	Erysipelotrichia	Erysipelotrichales	Erysipelotrichaceae	Erysipelatoclostridium	NA
ASV330	Bacteria	Firmicutes	Bacilli	Lactobacillales	Lactobacillaceae	Lactobacillus	NA
ASV331	Bacteria	Firmicutes	Bacilli	Lactobacillales	Enterococcaceae	Enterococcus	NA
ASV332	Bacteria	RsaHf231	NA	NA	NA	NA	NA
ASV333	Bacteria	Firmicutes	Bacilli	Lactobacillales	Enterococcaceae	Enterococcus	NA
ASV334	Bacteria	Proteobacteria	Gammaproteobacteria	Pseudomonadales	Moraxellaceae	Acinetobacter	NA
ASV335	Bacteria	Proteobacteria	Gammaproteobacteria	Pseudomonadales	Moraxellaceae	Acinetobacter	NA
ASV336	Bacteria	RsaHf231	NA	NA	NA	NA	NA
ASV337	Bacteria	Firmicutes	Bacilli	Lactobacillales	Enterococcaceae	Enterococcus	NA
ASV338	Bacteria	Firmicutes	Clostridia	Clostridiales	Lachnospiraceae	NA	NA
ASV339	Bacteria	Firmicutes	Clostridia	Clostridiales	Christensenellaceae	Christensenellaceae_R-7_group	NA
ASV340	Bacteria	Firmicutes	Bacilli	Lactobacillales	Lactobacillaceae	Lactobacillus	NA
ASV341	Bacteria	RsaHf231	NA	NA	NA	NA	NA
ASV342	Bacteria	Firmicutes	Bacilli	Lactobacillales	Lactobacillaceae	Lactobacillus	NA
ASV343	Bacteria	Firmicutes	Bacilli	Bacillales	Staphylococcaceae	Staphylococcus	NA
ASV344	Bacteria	Bacteroidetes	Bacteroidia	Bacteroidales	Bacteroidaceae	Bacteroides	NA
ASV345	Bacteria	Firmicutes	Clostridia	Clostridiales	Lachnospiraceae	NA	NA
ASV346	Bacteria	Bacteroidetes	Bacteroidia	Bacteroidales	Bacteroidaceae	Bacteroides	NA
ASV347	Bacteria	Bacteroidetes	Bacteroidia	Bacteroidales	Bacteroidaceae	Bacteroides	NA
ASV348	Bacteria	Planctomycetes	vadinHA49	NA	NA	NA	NA
ASV349	Bacteria	Bacteroidetes	Bacteroidia	Bacteroidales	Rikenellaceae	NA	NA
ASV350	Bacteria	Proteobacteria	Gammaproteobacteria	Enterobacteriales	Enterobacteriaceae	Shimwellia	NA
ASV351	Bacteria	Proteobacteria	Gammaproteobacteria	Pseudomonadales	Moraxellaceae	Acinetobacter	NA
ASV352	Bacteria	Actinobacteria	Actinobacteria	Propionibacteriales	Propionibacteriaceae	Cutibacterium	NA
ASV353	Bacteria	Bacteroidetes	Bacteroidia	Bacteroidales	Tannerellaceae	Parabacteroides	NA
ASV354	Bacteria	Firmicutes	Negativicutes	Selenomonadales	Acidaminococcaceae	Phascolarctobacterium	NA
ASV355	Bacteria	Patescibacteria	Saccharimonadia	Saccharimonadales	Saccharimonadaceae	Candidatus_Saccharimonas	NA
ASV356	Bacteria	Firmicutes	Clostridia	Clostridiales	Ruminococcaceae	Ruminiclostridium_9	NA
ASV357	Bacteria	Proteobacteria	Gammaproteobacteria	Pseudomonadales	Moraxellaceae	Acinetobacter	NA
ASV358	Bacteria	Firmicutes	Bacilli	Lactobacillales	Enterococcaceae	Enterococcus	NA
ASV359	Bacteria	Firmicutes	Clostridia	Clostridiales	Lachnospiraceae	GCA-900066575	NA
ASV360	Bacteria	Bacteroidetes	Bacteroidia	Chitinophagales	Chitinophagaceae	Sediminibacterium	NA
ASV361	Bacteria	Proteobacteria	Gammaproteobacteria	Pseudomonadales	Moraxellaceae	Acinetobacter	NA
ASV362	Bacteria	Proteobacteria	Gammaproteobacteria	Pseudomonadales	Pseudomonadaceae	Pseudomonas	NA
ASV363	Bacteria	Proteobacteria	Deltaproteobacteria	Desulfobacterales	Desulfobacteraceae	Desulfosarcina	NA
ASV364	Bacteria	Firmicutes	Erysipelotrichia	Erysipelotrichales	Erysipelotrichaceae	Erysipelatoclostridium	NA
ASV365	Bacteria	Proteobacteria	Deltaproteobacteria	Desulfobacterales	Desulfobacteraceae	Desulfobotulus	NA
ASV366	Bacteria	Bacteroidetes	Bacteroidia	Bacteroidales	Dysgonomonadaceae	NA	NA
ASV367	Bacteria	Proteobacteria	Gammaproteobacteria	Enterobacteriales	Enterobacteriaceae	NA	NA
ASV368	Bacteria	Proteobacteria	Gammaproteobacteria	Pseudomonadales	Moraxellaceae	Acinetobacter	NA
ASV369	Bacteria	Proteobacteria	Gammaproteobacteria	Betaproteobacteriales	Burkholderiaceae	Cupriavidus	NA
ASV370	Bacteria	Bacteroidetes	Bacteroidia	Bacteroidales	Tannerellaceae	Parabacteroides	NA
ASV371	Bacteria	Bacteroidetes	Bacteroidia	Bacteroidales	Bacteroidaceae	Bacteroides	NA
ASV372	Bacteria	Firmicutes	Clostridia	Clostridiales	Ruminococcaceae	Intestinimonas	NA
ASV373	Bacteria	Planctomycetes	vadinHA49	NA	NA	NA	NA
ASV374	Bacteria	Proteobacteria	Gammaproteobacteria	Pseudomonadales	Pseudomonadaceae	Pseudomonas	NA
ASV375	Bacteria	Proteobacteria	Gammaproteobacteria	Betaproteobacteriales	Burkholderiaceae	Advenella	NA
ASV376	Bacteria	Planctomycetes	vadinHA49	NA	NA	NA	NA
ASV377	Bacteria	Proteobacteria	Gammaproteobacteria	Enterobacteriales	Enterobacteriaceae	Enterobacter	NA
ASV378	Bacteria	Proteobacteria	Deltaproteobacteria	Desulfovibrionales	Desulfovibrionaceae	Desulfovibrio	NA
ASV379	Bacteria	Firmicutes	Erysipelotrichia	Erysipelotrichales	Erysipelotrichaceae	Erysipelatoclostridium	NA
ASV380	Bacteria	Firmicutes	Bacilli	Lactobacillales	Lactobacillaceae	Lactobacillus	NA
ASV381	Bacteria	Proteobacteria	Gammaproteobacteria	Pseudomonadales	Moraxellaceae	Acinetobacter	NA
ASV382	Bacteria	Firmicutes	Erysipelotrichia	Erysipelotrichales	Erysipelotrichaceae	Erysipelatoclostridium	NA
ASV383	Bacteria	Actinobacteria	Actinobacteria	Micrococcales	NA	NA	NA
ASV384	Bacteria	Bacteroidetes	Bacteroidia	NA	NA	NA	NA
ASV385	Bacteria	Bacteroidetes	Bacteroidia	Bacteroidales	Dysgonomonadaceae	NA	NA
ASV386	Bacteria	Bacteroidetes	Bacteroidia	Bacteroidales	Bacteroidaceae	Bacteroides	NA
ASV387	Bacteria	Bacteroidetes	Bacteroidia	Bacteroidales	Bacteroidaceae	Bacteroides	NA
ASV388	Bacteria	Firmicutes	Clostridia	Clostridiales	Lachnospiraceae	NA	NA
ASV389	Bacteria	Proteobacteria	Gammaproteobacteria	Pseudomonadales	Moraxellaceae	Acinetobacter	NA
ASV390	Bacteria	Firmicutes	Bacilli	Lactobacillales	Lactobacillaceae	Lactobacillus	NA
ASV391	Bacteria	Firmicutes	Clostridia	Clostridiales	Ruminococcaceae	Ruminococcaceae_UCG-014	NA
ASV392	Bacteria	Bacteroidetes	Bacteroidia	Bacteroidales	Bacteroidaceae	Bacteroides	NA
ASV393	Bacteria	Firmicutes	Bacilli	Lactobacillales	Lactobacillaceae	Lactobacillus	NA
ASV394	Bacteria	Patescibacteria	Gracilibacteria	Absconditabacteriales_(SR1)	NA	NA	NA
ASV395	Bacteria	Bacteroidetes	Bacteroidia	Bacteroidales	Bacteroidaceae	Bacteroides	NA
ASV396	Bacteria	Firmicutes	Clostridia	Clostridiales	Lachnospiraceae	NA	NA
ASV397	Bacteria	Proteobacteria	Gammaproteobacteria	Enterobacteriales	Enterobacteriaceae	Shimwellia	NA
ASV398	Bacteria	Proteobacteria	Gammaproteobacteria	Enterobacteriales	Enterobacteriaceae	Shimwellia	NA
ASV399	Bacteria	Bacteroidetes	Bacteroidia	Bacteroidales	Dysgonomonadaceae	NA	NA
ASV400	Bacteria	Proteobacteria	Gammaproteobacteria	Pseudomonadales	Moraxellaceae	Acinetobacter	NA
ASV401	Bacteria	Proteobacteria	Gammaproteobacteria	Enterobacteriales	Enterobacteriaceae	Shimwellia	NA
ASV402	Bacteria	Proteobacteria	Alphaproteobacteria	Rhizobiales	Xanthobacteraceae	NA	NA
ASV403	Bacteria	Bacteroidetes	Bacteroidia	Bacteroidales	Tannerellaceae	Parabacteroides	NA
ASV404	Bacteria	Bacteroidetes	Bacteroidia	Bacteroidales	Dysgonomonadaceae	NA	NA
ASV405	Bacteria	Bacteroidetes	Bacteroidia	Bacteroidales	Bacteroidaceae	Bacteroides	NA
ASV406	Bacteria	Epsilonbacteraeota	Campylobacteria	Campylobacterales	Sulfurospirillaceae	Sulfurospirillum	NA
ASV407	Bacteria	Bacteroidetes	Bacteroidia	Bacteroidales	Tannerellaceae	Parabacteroides	NA
ASV408	Bacteria	Bacteroidetes	Bacteroidia	Bacteroidales	Rikenellaceae	NA	NA
ASV409	Bacteria	Proteobacteria	Gammaproteobacteria	Pseudomonadales	Moraxellaceae	Acinetobacter	NA
ASV410	Bacteria	Bacteroidetes	Bacteroidia	Bacteroidales	Tannerellaceae	Parabacteroides	NA
ASV411	Bacteria	Firmicutes	Clostridia	Clostridiales	Christensenellaceae	Christensenellaceae_R-7_group	NA
ASV412	Bacteria	Patescibacteria	Gracilibacteria	Absconditabacteriales_(SR1)	NA	NA	NA
ASV413	Bacteria	Bacteroidetes	Bacteroidia	Bacteroidales	Dysgonomonadaceae	NA	NA
ASV414	Bacteria	Firmicutes	Bacilli	Bacillales	Bacillaceae	Bacillus	NA
ASV415	Bacteria	Proteobacteria	Gammaproteobacteria	Pseudomonadales	Pseudomonadaceae	Pseudomonas	NA
ASV416	Bacteria	Firmicutes	Erysipelotrichia	Erysipelotrichales	Erysipelotrichaceae	Breznakia	NA
ASV417	Bacteria	Firmicutes	Bacilli	Lactobacillales	Enterococcaceae	Enterococcus	NA
ASV418	Bacteria	Epsilonbacteraeota	Campylobacteria	Campylobacterales	Arcobacteraceae	Arcobacter	NA
ASV419	Bacteria	Planctomycetes	vadinHA49	NA	NA	NA	NA
ASV420	Bacteria	Firmicutes	Clostridia	Clostridiales	Lachnospiraceae	Robinsoniella	NA
ASV421	Bacteria	Spirochaetes	Spirochaetia	Spirochaetales	Spirochaetaceae	Sphaerochaeta	NA
ASV422	Bacteria	Bacteroidetes	Bacteroidia	Bacteroidales	Bacteroidaceae	Bacteroides	NA
ASV423	Bacteria	Firmicutes	Bacilli	Lactobacillales	Lactobacillaceae	Lactobacillus	NA
ASV424	Bacteria	Proteobacteria	Gammaproteobacteria	Pseudomonadales	Moraxellaceae	Acinetobacter	NA
ASV425	Bacteria	Firmicutes	Clostridia	Clostridiales	Ruminococcaceae	NA	NA
ASV426	Bacteria	Firmicutes	Bacilli	Bacillales	Staphylococcaceae	Staphylococcus	NA
ASV427	Bacteria	Proteobacteria	Gammaproteobacteria	Diplorickettsiales	Diplorickettsiaceae	Rickettsiella	NA
ASV428	Bacteria	Proteobacteria	Deltaproteobacteria	Desulfovibrionales	Desulfovibrionaceae	Desulfovibrio	NA
ASV429	Bacteria	Bacteroidetes	Bacteroidia	Bacteroidales	Tannerellaceae	Parabacteroides	NA
ASV430	Bacteria	Bacteroidetes	Bacteroidia	Bacteroidales	Dysgonomonadaceae	NA	NA
ASV431	Bacteria	Bacteroidetes	Bacteroidia	Bacteroidales	Bacteroidaceae	Bacteroides	NA
ASV432	Bacteria	Epsilonbacteraeota	Campylobacteria	Campylobacterales	Sulfurospirillaceae	Sulfurospirillum	NA
ASV433	Bacteria	Bacteroidetes	Bacteroidia	Bacteroidales	Dysgonomonadaceae	NA	NA
ASV434	Bacteria	Firmicutes	Bacilli	Lactobacillales	NA	NA	NA
ASV435	Bacteria	Firmicutes	Bacilli	Lactobacillales	Lactobacillaceae	Lactobacillus	NA
ASV436	Bacteria	Bacteroidetes	Bacteroidia	Bacteroidales	Tannerellaceae	Parabacteroides	NA
ASV437	Bacteria	Bacteroidetes	Bacteroidia	Bacteroidales	Dysgonomonadaceae	NA	NA
ASV438	Bacteria	Firmicutes	Bacilli	Lactobacillales	Lactobacillaceae	Lactobacillus	NA
ASV439	Bacteria	Proteobacteria	Gammaproteobacteria	Pseudomonadales	Moraxellaceae	Acinetobacter	NA
ASV440	Bacteria	RsaHf231	NA	NA	NA	NA	NA
ASV441	Bacteria	Proteobacteria	Gammaproteobacteria	Enterobacteriales	Enterobacteriaceae	Shimwellia	NA
ASV442	Bacteria	Firmicutes	Bacilli	Lactobacillales	Lactobacillaceae	Lactobacillus	NA
ASV443	Bacteria	Patescibacteria	Saccharimonadia	Saccharimonadales	NA	NA	NA
ASV444	Bacteria	Firmicutes	Clostridia	Clostridiales	Ruminococcaceae	Pygmaiobacter	NA
ASV445	Bacteria	Bacteroidetes	Bacteroidia	Bacteroidales	Tannerellaceae	Parabacteroides	NA
ASV446	Bacteria	Proteobacteria	Deltaproteobacteria	Desulfovibrionales	Desulfovibrionaceae	Desulfovibrio	NA
ASV447	Bacteria	Bacteroidetes	Bacteroidia	Bacteroidales	Bacteroidaceae	Bacteroides	NA
ASV448	Bacteria	Firmicutes	Clostridia	DTU014	NA	NA	NA
ASV449	Bacteria	Bacteroidetes	Bacteroidia	Bacteroidales	Bacteroidaceae	Bacteroides	NA
ASV450	Bacteria	Patescibacteria	Gracilibacteria	Absconditabacteriales_(SR1)	NA	NA	NA
ASV451	Bacteria	Bacteroidetes	Bacteroidia	Bacteroidales	Dysgonomonadaceae	NA	NA
ASV452	Bacteria	Firmicutes	Bacilli	Lactobacillales	Enterococcaceae	Enterococcus	NA
ASV453	Bacteria	Firmicutes	Erysipelotrichia	Erysipelotrichales	Erysipelotrichaceae	Erysipelatoclostridium	NA
ASV454	Bacteria	Firmicutes	Clostridia	Clostridiales	Ruminococcaceae	NA	NA
ASV455	Bacteria	Firmicutes	Bacilli	Bacillales	Staphylococcaceae	Staphylococcus	NA
ASV456	Bacteria	Proteobacteria	Gammaproteobacteria	Betaproteobacteriales	Rhodocyclaceae	Dechloromonas	NA
ASV457	Bacteria	Bacteroidetes	Bacteroidia	Bacteroidales	Bacteroidaceae	Bacteroides	NA
ASV458	Bacteria	Bacteroidetes	Bacteroidia	Bacteroidales	Tannerellaceae	NA	NA
ASV459	Bacteria	Bacteroidetes	Bacteroidia	Bacteroidales	Tannerellaceae	NA	NA
ASV460	Bacteria	Bacteroidetes	Bacteroidia	Bacteroidales	Dysgonomonadaceae	NA	NA
ASV461	Bacteria	Bacteroidetes	Bacteroidia	Bacteroidales	Paludibacteraceae	Paludibacter	NA
ASV462	Bacteria	Bacteroidetes	Bacteroidia	Bacteroidales	Bacteroidaceae	Bacteroides	NA
ASV463	Bacteria	Firmicutes	Bacilli	Lactobacillales	Enterococcaceae	Enterococcus	NA
ASV464	Bacteria	Bacteroidetes	Bacteroidia	Bacteroidales	Dysgonomonadaceae	NA	NA
ASV465	Bacteria	Proteobacteria	Gammaproteobacteria	Betaproteobacteriales	Burkholderiaceae	Advenella	NA
ASV466	Bacteria	Proteobacteria	Gammaproteobacteria	Pseudomonadales	Pseudomonadaceae	Pseudomonas	NA
ASV467	Bacteria	Proteobacteria	Alphaproteobacteria	Sphingomonadales	Sphingomonadaceae	Porphyrobacter	NA
ASV468	Bacteria	Bacteroidetes	Bacteroidia	Bacteroidales	Dysgonomonadaceae	NA	NA
ASV469	Bacteria	Bacteroidetes	Bacteroidia	Chitinophagales	Chitinophagaceae	Heliimonas	NA
ASV470	Bacteria	Planctomycetes	vadinHA49	NA	NA	NA	NA
ASV471	Bacteria	Proteobacteria	Deltaproteobacteria	Desulfovibrionales	Desulfovibrionaceae	Desulfovibrio	NA
ASV472	Bacteria	Bacteroidetes	Bacteroidia	Bacteroidales	Tannerellaceae	NA	NA
ASV473	Bacteria	Firmicutes	Clostridia	Clostridiales	Ruminococcaceae	Ruminococcaceae_UCG-014	NA
ASV474	Bacteria	Proteobacteria	Deltaproteobacteria	Desulfovibrionales	Desulfovibrionaceae	Desulfovibrio	NA
ASV475	Bacteria	Proteobacteria	Deltaproteobacteria	Desulfobacterales	Desulfobacteraceae	Desulfosarcina	NA
ASV476	Bacteria	Firmicutes	Bacilli	Lactobacillales	Enterococcaceae	Enterococcus	NA
ASV477	Bacteria	Bacteroidetes	Bacteroidia	Bacteroidales	Dysgonomonadaceae	NA	NA
ASV478	Bacteria	Firmicutes	Bacilli	Lactobacillales	Lactobacillaceae	Lactobacillus	NA
ASV479	Bacteria	RsaHf231	NA	NA	NA	NA	NA
ASV480	Bacteria	Firmicutes	Bacilli	Lactobacillales	Lactobacillaceae	Lactobacillus	NA
ASV481	Bacteria	Proteobacteria	Deltaproteobacteria	Desulfovibrionales	Desulfovibrionaceae	Desulfovibrio	NA
ASV482	Bacteria	Bacteroidetes	Bacteroidia	Bacteroidales	Dysgonomonadaceae	NA	NA
ASV483	Bacteria	Proteobacteria	Deltaproteobacteria	Desulfovibrionales	Desulfovibrionaceae	Desulfovibrio	NA
ASV484	Bacteria	Bacteroidetes	Bacteroidia	Bacteroidales	Bacteroidaceae	Bacteroides	NA
ASV485	Bacteria	Firmicutes	Clostridia	Clostridiales	Ruminococcaceae	Anaerofilum	NA
ASV486	Bacteria	Firmicutes	Bacilli	Lactobacillales	Lactobacillaceae	Lactobacillus	NA
ASV487	Bacteria	Firmicutes	BRH-c20a	NA	NA	NA	NA
ASV488	Bacteria	Firmicutes	Clostridia	Clostridiales	Lachnospiraceae	Lachnospiraceae_NC2004_group	NA
ASV489	Bacteria	Bacteroidetes	Bacteroidia	Bacteroidales	Bacteroidaceae	Bacteroides	NA
ASV490	Bacteria	Firmicutes	Clostridia	Clostridiales	Lachnospiraceae	Coprococcus_2	NA
ASV491	Bacteria	Firmicutes	Bacilli	Lactobacillales	Lactobacillaceae	Lactobacillus	NA
ASV492	Bacteria	Proteobacteria	Gammaproteobacteria	Enterobacteriales	Enterobacteriaceae	Shimwellia	NA
ASV493	Bacteria	Patescibacteria	Gracilibacteria	Absconditabacteriales_(SR1)	NA	NA	NA
ASV494	Bacteria	Firmicutes	Clostridia	Clostridiales	Family_XIII	NA	NA
ASV495	Bacteria	Actinobacteria	Actinobacteria	Micrococcales	Microbacteriaceae	Microbacterium	NA
ASV496	Bacteria	Proteobacteria	Gammaproteobacteria	Pseudomonadales	Moraxellaceae	Acinetobacter	NA
ASV497	Bacteria	Firmicutes	Bacilli	Bacillales	Staphylococcaceae	Staphylococcus	NA
ASV498	Bacteria	Proteobacteria	Gammaproteobacteria	Pseudomonadales	Pseudomonadaceae	Pseudomonas	NA
ASV499	Bacteria	Firmicutes	Clostridia	Clostridiales	Family_XIII	NA	NA
ASV500	Bacteria	Bacteroidetes	Bacteroidia	Bacteroidales	NA	NA	NA
ASV501	Bacteria	Firmicutes	Clostridia	Clostridiales	Lachnospiraceae	NA	NA
ASV502	Bacteria	Patescibacteria	Saccharimonadia	Saccharimonadales	Saccharimonadaceae	Candidatus_Saccharimonas	NA
ASV503	Bacteria	Firmicutes	Clostridia	Clostridiales	Ruminococcaceae	Butyricicoccus	NA
ASV504	Bacteria	Bacteroidetes	Bacteroidia	Bacteroidales	Rikenellaceae	Rikenellaceae_RC9_gut_group	NA
ASV505	Bacteria	Bacteroidetes	Bacteroidia	Bacteroidales	Bacteroidaceae	Bacteroides	NA
ASV506	Bacteria	Proteobacteria	Gammaproteobacteria	Betaproteobacteriales	NA	NA	NA
ASV507	Bacteria	Epsilonbacteraeota	Campylobacteria	Campylobacterales	Sulfurospirillaceae	Sulfurospirillum	NA
ASV508	Bacteria	Bacteroidetes	Bacteroidia	Bacteroidales	Tannerellaceae	Parabacteroides	NA
ASV509	Bacteria	Bacteroidetes	Bacteroidia	Bacteroidales	Tannerellaceae	Parabacteroides	NA
ASV510	Bacteria	Bacteroidetes	Bacteroidia	Bacteroidales	Dysgonomonadaceae	NA	NA
ASV511	Bacteria	Firmicutes	Clostridia	Clostridiales	Christensenellaceae	Christensenellaceae_R-7_group	NA
ASV512	Bacteria	Firmicutes	Clostridia	Clostridiales	Family_XIII	NA	NA
ASV513	Bacteria	Firmicutes	Bacilli	Bacillales	Staphylococcaceae	Staphylococcus	NA
ASV514	Bacteria	Bacteroidetes	Bacteroidia	Bacteroidales	Rikenellaceae	Alistipes	NA
ASV515	Bacteria	Bacteroidetes	Bacteroidia	Bacteroidales	Dysgonomonadaceae	NA	NA
ASV516	Bacteria	Bacteroidetes	Bacteroidia	Bacteroidales	Dysgonomonadaceae	NA	NA
ASV517	Bacteria	Firmicutes	Bacilli	Lactobacillales	Lactobacillaceae	Lactobacillus	NA
ASV518	Bacteria	Bacteroidetes	Bacteroidia	Bacteroidales	Bacteroidaceae	Bacteroides	NA
ASV519	Bacteria	Firmicutes	Clostridia	Clostridiales	Ruminococcaceae	NA	NA
ASV520	Bacteria	Firmicutes	Bacilli	Lactobacillales	NA	NA	NA
ASV521	Bacteria	Firmicutes	Erysipelotrichia	Erysipelotrichales	Erysipelotrichaceae	Breznakia	NA
ASV522	Bacteria	Proteobacteria	Gammaproteobacteria	Pseudomonadales	Moraxellaceae	Acinetobacter	NA
ASV523	Bacteria	Firmicutes	Clostridia	Clostridiales	Family_XIII	NA	NA
ASV524	Bacteria	Proteobacteria	Gammaproteobacteria	Pseudomonadales	Moraxellaceae	Acinetobacter	NA
ASV525	Bacteria	Firmicutes	Clostridia	Clostridiales	Lachnospiraceae	NA	NA
ASV526	Bacteria	Firmicutes	Bacilli	Bacillales	Staphylococcaceae	Staphylococcus	NA
ASV527	Bacteria	Firmicutes	Bacilli	Bacillales	Staphylococcaceae	Staphylococcus	NA
ASV528	Bacteria	Firmicutes	Bacilli	Bacillales	Staphylococcaceae	Staphylococcus	NA
ASV529	Bacteria	Actinobacteria	Actinobacteria	Micrococcales	Micrococcaceae	Kocuria	NA
ASV530	Bacteria	Proteobacteria	Gammaproteobacteria	Enterobacteriales	Enterobacteriaceae	NA	NA
ASV531	Bacteria	Bacteroidetes	Bacteroidia	Bacteroidales	Dysgonomonadaceae	NA	NA
ASV532	Bacteria	Firmicutes	Clostridia	Clostridiales	Christensenellaceae	Christensenellaceae_R-7_group	NA
ASV533	Bacteria	Firmicutes	Clostridia	Clostridiales	Christensenellaceae	Christensenellaceae_R-7_group	NA
ASV534	Bacteria	Bacteroidetes	Bacteroidia	Bacteroidales	Tannerellaceae	Parabacteroides	NA
ASV535	Bacteria	Bacteroidetes	Bacteroidia	Bacteroidales	Dysgonomonadaceae	NA	NA
ASV536	Bacteria	Firmicutes	Bacilli	Lactobacillales	Enterococcaceae	NA	NA
ASV537	Bacteria	Firmicutes	Bacilli	Lactobacillales	Lactobacillaceae	Lactobacillus	NA
ASV538	Bacteria	Firmicutes	Erysipelotrichia	Erysipelotrichales	Erysipelotrichaceae	Erysipelatoclostridium	NA
ASV539	Bacteria	Actinobacteria	Actinobacteria	Micrococcales	Micrococcaceae	Paenarthrobacter	NA
ASV540	Bacteria	Patescibacteria	Saccharimonadia	Saccharimonadales	NA	NA	NA
ASV541	Bacteria	Proteobacteria	Gammaproteobacteria	Pseudomonadales	Moraxellaceae	Psychrobacter	NA
ASV542	Bacteria	RsaHf231	NA	NA	NA	NA	NA
ASV543	Bacteria	Firmicutes	Clostridia	Clostridiales	Ruminococcaceae	NA	NA
ASV544	Bacteria	Proteobacteria	Alphaproteobacteria	Rhizobiales	Beijerinckiaceae	Methylocella	NA
ASV545	Bacteria	Proteobacteria	Alphaproteobacteria	Reyranellales	Reyranellaceae	Reyranella	NA
ASV546	Bacteria	Actinobacteria	Actinobacteria	Micrococcales	Sanguibacteraceae	Sanguibacter	NA
ASV547	Bacteria	Firmicutes	Bacilli	Lactobacillales	Streptococcaceae	Lactococcus	NA
ASV548	Bacteria	Firmicutes	Clostridia	Clostridiales	Eubacteriaceae	Eubacterium	NA
ASV549	Bacteria	Bacteroidetes	Bacteroidia	Bacteroidales	Dysgonomonadaceae	NA	NA
ASV550	Bacteria	Bacteroidetes	Bacteroidia	Bacteroidales	Bacteroidaceae	Bacteroides	NA
ASV551	Bacteria	Patescibacteria	Gracilibacteria	Absconditabacteriales_(SR1)	NA	NA	NA
ASV552	Bacteria	Bacteroidetes	Bacteroidia	Bacteroidales	Bacteroidaceae	Bacteroides	NA
ASV553	Bacteria	Proteobacteria	Deltaproteobacteria	Desulfovibrionales	Desulfovibrionaceae	Desulfovibrio	NA
ASV554	Bacteria	Firmicutes	Bacilli	Lactobacillales	Enterococcaceae	Enterococcus	NA
ASV555	Bacteria	Firmicutes	Bacilli	Bacillales	Staphylococcaceae	Staphylococcus	NA
ASV556	Bacteria	Firmicutes	Bacilli	Lactobacillales	Enterococcaceae	Enterococcus	NA
ASV557	Bacteria	Firmicutes	Clostridia	Clostridiales	Ruminococcaceae	Candidatus_Soleaferrea	NA
ASV558	Bacteria	Firmicutes	Clostridia	Clostridiales	Ruminococcaceae	Anaerotruncus	NA
ASV559	Bacteria	Bacteroidetes	Bacteroidia	Bacteroidales	Tannerellaceae	Parabacteroides	NA
ASV560	Bacteria	Bacteroidetes	Bacteroidia	Bacteroidales	Dysgonomonadaceae	NA	NA
ASV561	Bacteria	Bacteroidetes	Bacteroidia	Bacteroidales	Bacteroidaceae	Bacteroides	NA
ASV562	Bacteria	Spirochaetes	Spirochaetia	Spirochaetales	Spirochaetaceae	Sphaerochaeta	NA
ASV563	Bacteria	Bacteroidetes	Bacteroidia	Bacteroidales	Dysgonomonadaceae	NA	NA
ASV564	Bacteria	Proteobacteria	Deltaproteobacteria	Desulfovibrionales	Desulfovibrionaceae	Desulfovibrio	NA
ASV565	Bacteria	Firmicutes	Bacilli	Lactobacillales	Lactobacillaceae	Lactobacillus	NA
ASV566	Bacteria	Proteobacteria	Gammaproteobacteria	Enterobacteriales	Enterobacteriaceae	NA	NA
ASV567	Bacteria	Firmicutes	Bacilli	Lactobacillales	Lactobacillaceae	Lactobacillus	NA
ASV568	Bacteria	Bacteroidetes	Bacteroidia	Chitinophagales	Chitinophagaceae	Sediminibacterium	NA
ASV569	Bacteria	Firmicutes	Bacilli	Bacillales	Staphylococcaceae	Staphylococcus	NA
ASV570	Bacteria	Firmicutes	Clostridia	Clostridiales	Lachnospiraceae	Incertae_Sedis	NA
ASV571	Bacteria	Bacteroidetes	Bacteroidia	Bacteroidales	Dysgonomonadaceae	NA	NA
ASV572	Bacteria	Bacteroidetes	Bacteroidia	Bacteroidales	Bacteroidaceae	Bacteroides	NA
ASV573	Bacteria	Firmicutes	Clostridia	Clostridiales	Christensenellaceae	Christensenellaceae_R-7_group	NA
ASV574	Bacteria	Bacteroidetes	Bacteroidia	Bacteroidales	Dysgonomonadaceae	NA	NA
ASV575	Bacteria	Firmicutes	Bacilli	Lactobacillales	Lactobacillaceae	Lactobacillus	NA
ASV576	Bacteria	Proteobacteria	Gammaproteobacteria	Pseudomonadales	Moraxellaceae	Acinetobacter	NA
ASV577	Bacteria	Firmicutes	Bacilli	Bacillales	Staphylococcaceae	Staphylococcus	NA
ASV578	Bacteria	Proteobacteria	Alphaproteobacteria	Rhizobiales	Devosiaceae	Devosia	NA
ASV579	Bacteria	Proteobacteria	Gammaproteobacteria	Enterobacteriales	Enterobacteriaceae	Enterobacter	NA
ASV580	Bacteria	Planctomycetes	vadinHA49	NA	NA	NA	NA
ASV581	Bacteria	Bacteroidetes	Bacteroidia	Bacteroidales	Bacteroidaceae	Bacteroides	NA
ASV582	Bacteria	Proteobacteria	Deltaproteobacteria	Desulfovibrionales	Desulfovibrionaceae	Desulfovibrio	NA
ASV583	Bacteria	Bacteroidetes	Bacteroidia	Bacteroidales	Bacteroidaceae	Bacteroides	NA
ASV584	Bacteria	Bacteroidetes	Bacteroidia	Bacteroidales	Bacteroidaceae	Bacteroides	NA
ASV585	Bacteria	Firmicutes	Bacilli	Lactobacillales	Enterococcaceae	Enterococcus	NA
ASV586	Bacteria	Firmicutes	Bacilli	Lactobacillales	Lactobacillaceae	Lactobacillus	NA
ASV587	Bacteria	Firmicutes	Bacilli	Lactobacillales	Lactobacillaceae	Lactobacillus	NA
ASV588	Bacteria	Proteobacteria	Alphaproteobacteria	Rhizobiales	Devosiaceae	NA	NA
ASV589	Bacteria	Proteobacteria	Deltaproteobacteria	Desulfovibrionales	Desulfovibrionaceae	Desulfovibrio	NA
ASV590	Bacteria	Proteobacteria	Deltaproteobacteria	Desulfovibrionales	Desulfovibrionaceae	Desulfovibrio	NA
ASV591	Bacteria	Firmicutes	Clostridia	Clostridiales	Family_XIII	NA	NA
ASV592	Bacteria	Bacteroidetes	Bacteroidia	Bacteroidales	Rikenellaceae	Rikenellaceae_RC9_gut_group	NA
ASV593	Bacteria	Firmicutes	Clostridia	Clostridiales	Lachnospiraceae	NA	NA
ASV594	Bacteria	Firmicutes	Clostridia	Clostridiales	Ruminococcaceae	Intestinimonas	NA
ASV595	Bacteria	Bacteroidetes	Bacteroidia	Bacteroidales	Tannerellaceae	Parabacteroides	NA
ASV596	Bacteria	Bacteroidetes	Bacteroidia	Bacteroidales	Bacteroidaceae	Bacteroides	NA
ASV597	Bacteria	Firmicutes	Clostridia	Clostridiales	Christensenellaceae	Christensenellaceae_R-7_group	NA
ASV598	Bacteria	Proteobacteria	Deltaproteobacteria	Desulfovibrionales	Desulfovibrionaceae	Desulfovibrio	NA
ASV599	Bacteria	Bacteroidetes	Bacteroidia	Bacteroidales	Paludibacteraceae	NA	NA
ASV600	Bacteria	Firmicutes	Bacilli	Lactobacillales	Lactobacillaceae	Lactobacillus	NA
ASV601	Bacteria	Bacteroidetes	Bacteroidia	Bacteroidales	Tannerellaceae	Parabacteroides	NA
ASV602	Bacteria	Firmicutes	Bacilli	Lactobacillales	Lactobacillaceae	Lactobacillus	NA
ASV603	Bacteria	Fusobacteria	Fusobacteriia	Fusobacteriales	Fusobacteriaceae	Fusobacterium	NA
ASV604	Bacteria	Actinobacteria	Actinobacteria	Micrococcales	Brevibacteriaceae	Brevibacterium	NA
ASV605	Bacteria	Proteobacteria	Gammaproteobacteria	Pseudomonadales	Moraxellaceae	Acinetobacter	NA
ASV606	Bacteria	Synergistetes	Synergistia	Synergistales	Synergistaceae	NA	NA
ASV607	Bacteria	Bacteroidetes	Bacteroidia	Bacteroidales	Marinifilaceae	NA	NA
ASV608	Bacteria	Bacteroidetes	Bacteroidia	Bacteroidales	NA	NA	NA
ASV609	Bacteria	Bacteroidetes	Bacteroidia	Bacteroidales	Dysgonomonadaceae	NA	NA
ASV610	Bacteria	Firmicutes	Bacilli	Lactobacillales	Lactobacillaceae	Lactobacillus	NA
ASV611	Bacteria	Bacteroidetes	Bacteroidia	Bacteroidales	Bacteroidaceae	Bacteroides	NA
ASV612	Bacteria	Bacteroidetes	Bacteroidia	Bacteroidales	Dysgonomonadaceae	NA	NA
ASV613	Bacteria	Firmicutes	Clostridia	Clostridiales	Ruminococcaceae	NA	NA
ASV614	Bacteria	Firmicutes	Bacilli	Bacillales	Staphylococcaceae	Staphylococcus	NA
ASV615	Bacteria	Actinobacteria	Actinobacteria	Micrococcales	Micrococcaceae	Kocuria	NA
ASV616	Bacteria	Elusimicrobia	Endomicrobia	Endomicrobiales	Endomicrobiaceae	Candidatus_Endomicrobium	NA
ASV617	Bacteria	Bacteroidetes	Bacteroidia	Bacteroidales	Bacteroidaceae	Bacteroides	NA
ASV618	Bacteria	Firmicutes	NA	NA	NA	NA	NA
ASV619	Bacteria	Firmicutes	Clostridia	Clostridiales	Lachnospiraceae	Lachnospiraceae_NC2004_group	NA
ASV620	Bacteria	Proteobacteria	Deltaproteobacteria	Desulfobacterales	Desulfobacteraceae	Desulfosarcina	NA
ASV621	Bacteria	Bacteroidetes	Bacteroidia	Bacteroidales	Bacteroidaceae	Bacteroides	NA
ASV622	Bacteria	Firmicutes	Clostridia	Clostridiales	NA	NA	NA
ASV623	Bacteria	Bacteroidetes	Bacteroidia	Bacteroidales	Dysgonomonadaceae	NA	NA
ASV624	Bacteria	Bacteroidetes	Bacteroidia	Bacteroidales	Paludibacteraceae	Paludibacter	NA
ASV625	Bacteria	Bacteroidetes	Bacteroidia	Bacteroidales	Bacteroidaceae	Bacteroides	NA
ASV626	Bacteria	Bacteroidetes	Bacteroidia	Bacteroidales	Rikenellaceae	Rikenellaceae_RC9_gut_group	NA
ASV627	Bacteria	Proteobacteria	Alphaproteobacteria	Caulobacterales	Caulobacteraceae	NA	NA
ASV628	Bacteria	Actinobacteria	Actinobacteria	Micrococcales	Microbacteriaceae	Galbitalea	NA
ASV629	Bacteria	Proteobacteria	Alphaproteobacteria	Rickettsiales	Mitochondria	NA	NA
ASV630	Bacteria	Bacteroidetes	Bacteroidia	Bacteroidales	Tannerellaceae	Parabacteroides	NA
ASV631	Bacteria	Planctomycetes	vadinHA49	NA	NA	NA	NA
ASV632	Bacteria	Bacteroidetes	Bacteroidia	Bacteroidales	Bacteroidaceae	Bacteroides	NA
ASV633	Bacteria	Firmicutes	Clostridia	Clostridiales	Ruminococcaceae	Ruminococcaceae_UCG-014	NA
ASV634	Bacteria	Proteobacteria	Deltaproteobacteria	Desulfovibrionales	Desulfovibrionaceae	NA	NA
ASV635	Bacteria	Planctomycetes	vadinHA49	NA	NA	NA	NA
ASV636	Bacteria	Proteobacteria	Gammaproteobacteria	Enterobacteriales	Enterobacteriaceae	NA	NA
ASV637	Bacteria	Bacteroidetes	Bacteroidia	Bacteroidales	NA	NA	NA
ASV638	Bacteria	Proteobacteria	Gammaproteobacteria	Betaproteobacteriales	NA	NA	NA
ASV639	Bacteria	Firmicutes	Clostridia	Clostridiales	Lachnospiraceae	Tyzzerella	NA
ASV640	Bacteria	Bacteroidetes	Bacteroidia	Bacteroidales	Dysgonomonadaceae	NA	NA
ASV641	Bacteria	Proteobacteria	Gammaproteobacteria	Betaproteobacteriales	Burkholderiaceae	Xylophilus	NA
ASV642	Bacteria	Firmicutes	Clostridia	Clostridiales	Christensenellaceae	Christensenellaceae_R-7_group	NA
ASV643	Bacteria	Bacteroidetes	Bacteroidia	Bacteroidales	Tannerellaceae	Parabacteroides	NA
ASV644	Bacteria	Bacteroidetes	Bacteroidia	Bacteroidales	Tannerellaceae	Parabacteroides	NA
ASV645	Bacteria	Bacteroidetes	Bacteroidia	Bacteroidales	Bacteroidaceae	Bacteroides	NA
ASV646	Bacteria	Bacteroidetes	Bacteroidia	Bacteroidales	Dysgonomonadaceae	NA	NA
ASV647	Bacteria	Bacteroidetes	Bacteroidia	Bacteroidales	Dysgonomonadaceae	NA	NA
ASV648	Bacteria	Bacteroidetes	Bacteroidia	Bacteroidales	Tannerellaceae	Parabacteroides	NA
ASV649	Bacteria	Firmicutes	Clostridia	Clostridiales	Ruminococcaceae	Ruminococcaceae_UCG-014	NA
ASV650	Bacteria	Firmicutes	Erysipelotrichia	Erysipelotrichales	Erysipelotrichaceae	NA	NA
ASV651	Bacteria	Bacteroidetes	Bacteroidia	Bacteroidales	Bacteroidaceae	Bacteroides	NA
ASV652	Bacteria	Bacteroidetes	Bacteroidia	Bacteroidales	Bacteroidaceae	Bacteroides	NA
ASV653	Bacteria	Bacteroidetes	Bacteroidia	Bacteroidales	Tannerellaceae	Parabacteroides	NA
ASV654	Bacteria	Firmicutes	Clostridia	Clostridiales	Ruminococcaceae	Anaerofilum	NA
ASV655	Bacteria	Firmicutes	Bacilli	Lactobacillales	Lactobacillaceae	Lactobacillus	NA
ASV656	Bacteria	Firmicutes	Bacilli	Lactobacillales	Lactobacillaceae	Lactobacillus	NA
ASV657	Bacteria	Firmicutes	Bacilli	Lactobacillales	Lactobacillaceae	Lactobacillus	NA
ASV658	Bacteria	Spirochaetes	Leptospirae	Leptospirales	Leptospiraceae	RBG-16-49-21	NA
ASV659	Bacteria	Bacteroidetes	Bacteroidia	Bacteroidales	Tannerellaceae	Parabacteroides	NA
ASV660	Bacteria	Bacteroidetes	Bacteroidia	Bacteroidales	Bacteroidaceae	Bacteroides	NA
ASV661	Bacteria	Bacteroidetes	Bacteroidia	Bacteroidales	Bacteroidaceae	Bacteroides	NA
ASV662	Bacteria	Bacteroidetes	Bacteroidia	Bacteroidales	Bacteroidaceae	Bacteroides	NA
ASV663	Bacteria	Bacteroidetes	Bacteroidia	Bacteroidales	Dysgonomonadaceae	NA	NA
ASV664	Bacteria	Bacteroidetes	Bacteroidia	Bacteroidales	Bacteroidaceae	Bacteroides	NA
ASV665	Bacteria	Firmicutes	Clostridia	Clostridiales	Ruminococcaceae	Ruminiclostridium_6	NA
ASV666	Bacteria	Bacteroidetes	Bacteroidia	Bacteroidales	Tannerellaceae	Parabacteroides	NA
ASV667	Bacteria	Firmicutes	Erysipelotrichia	Erysipelotrichales	Erysipelotrichaceae	Erysipelothrix	NA
ASV668	Bacteria	Spirochaetes	Spirochaetia	Spirochaetales	Spirochaetaceae	Sphaerochaeta	NA
ASV669	Bacteria	Bacteroidetes	Bacteroidia	Bacteroidales	Dysgonomonadaceae	NA	NA
ASV670	Bacteria	Bacteroidetes	Bacteroidia	Bacteroidales	Tannerellaceae	Parabacteroides	NA
ASV671	Bacteria	Cyanobacteria	Oxyphotobacteria	Chloroplast	NA	NA	NA
ASV672	Bacteria	Bacteroidetes	Bacteroidia	Chitinophagales	Chitinophagaceae	Heliimonas	NA
ASV673	Bacteria	Bacteroidetes	Bacteroidia	Bacteroidales	Dysgonomonadaceae	NA	NA
ASV674	Bacteria	Firmicutes	Clostridia	Clostridiales	Ruminococcaceae	Ruminococcus_1	NA
ASV675	Bacteria	Firmicutes	Clostridia	Clostridiales	Ruminococcaceae	Ruminococcaceae_UCG-014	NA
ASV676	Bacteria	Epsilonbacteraeota	Campylobacteria	Campylobacterales	Arcobacteraceae	Arcobacter	NA
ASV677	Bacteria	Fusobacteria	Fusobacteriia	Fusobacteriales	Fusobacteriaceae	Fusobacterium	NA
ASV678	Bacteria	Bacteroidetes	Bacteroidia	Bacteroidales	Rikenellaceae	Rs-D38_termite_group	NA
ASV679	Bacteria	Bacteroidetes	Bacteroidia	Bacteroidales	Bacteroidaceae	Bacteroides	NA
ASV680	Bacteria	Patescibacteria	Saccharimonadia	Saccharimonadales	NA	NA	NA
ASV681	Bacteria	Bacteroidetes	Bacteroidia	Bacteroidales	Dysgonomonadaceae	NA	NA
ASV682	Bacteria	Bacteroidetes	Bacteroidia	Bacteroidales	3M1PL1-52_termite_group	NA	NA
ASV683	Bacteria	Bacteroidetes	Bacteroidia	Bacteroidales	Dysgonomonadaceae	NA	NA
ASV684	Bacteria	Proteobacteria	Alphaproteobacteria	Sphingomonadales	Sphingomonadaceae	Sphingomonas	NA
ASV685	Bacteria	Planctomycetes	vadinHA49	NA	NA	NA	NA
ASV686	Bacteria	Bacteroidetes	Bacteroidia	Bacteroidales	Dysgonomonadaceae	NA	NA
ASV687	Bacteria	Proteobacteria	Deltaproteobacteria	Desulfobacterales	Desulfobacteraceae	NA	NA
ASV688	Bacteria	Fusobacteria	Fusobacteriia	Fusobacteriales	Fusobacteriaceae	Fusobacterium	NA
ASV689	Bacteria	Bacteroidetes	Bacteroidia	Bacteroidales	Tannerellaceae	Parabacteroides	NA
ASV690	Bacteria	Firmicutes	Bacilli	Lactobacillales	Enterococcaceae	Enterococcus	NA
ASV691	Bacteria	Bacteroidetes	Bacteroidia	Bacteroidales	Dysgonomonadaceae	NA	NA
ASV692	Bacteria	Bacteroidetes	Bacteroidia	Bacteroidales	Bacteroidaceae	Bacteroides	NA
ASV693	Bacteria	Proteobacteria	Deltaproteobacteria	Desulfovibrionales	Desulfovibrionaceae	Desulfovibrio	NA
ASV694	Bacteria	Firmicutes	Erysipelotrichia	Erysipelotrichales	Erysipelotrichaceae	NA	NA
ASV695	Bacteria	Bacteroidetes	Bacteroidia	Bacteroidales	Dysgonomonadaceae	NA	NA
ASV696	Bacteria	Patescibacteria	Saccharimonadia	Saccharimonadales	Saccharimonadaceae	Candidatus_Saccharimonas	NA
ASV697	Bacteria	Firmicutes	Bacilli	Lactobacillales	Lactobacillaceae	Lactobacillus	NA
ASV698	Bacteria	Firmicutes	Clostridia	Clostridiales	Ruminococcaceae	Ruminococcaceae_UCG-014	NA
ASV699	Bacteria	Firmicutes	Bacilli	Lactobacillales	Lactobacillaceae	Lactobacillus	NA
ASV700	Bacteria	Proteobacteria	Gammaproteobacteria	Betaproteobacteriales	Burkholderiaceae	Cupriavidus	NA
ASV701	Bacteria	Firmicutes	Bacilli	Lactobacillales	Lactobacillaceae	Lactobacillus	NA
ASV702	Bacteria	Bacteroidetes	Bacteroidia	Bacteroidales	Tannerellaceae	Parabacteroides	NA
ASV703	Bacteria	Bacteroidetes	Bacteroidia	Bacteroidales	Bacteroidaceae	Bacteroides	NA
ASV704	Bacteria	Proteobacteria	Deltaproteobacteria	Desulfovibrionales	Desulfovibrionaceae	Desulfovibrio	NA
ASV705	Bacteria	Bacteroidetes	Bacteroidia	Bacteroidales	Bacteroidaceae	Bacteroides	NA
ASV706	Bacteria	Bacteroidetes	Bacteroidia	Bacteroidales	Bacteroidaceae	Bacteroides	NA
ASV707	Bacteria	Bacteroidetes	Bacteroidia	Bacteroidales	Dysgonomonadaceae	NA	NA
ASV708	Bacteria	Bacteroidetes	Bacteroidia	Bacteroidales	Bacteroidaceae	Bacteroides	NA
ASV709	Bacteria	Bacteroidetes	Bacteroidia	Bacteroidales	Rikenellaceae	Alistipes	NA
ASV710	Bacteria	Bacteroidetes	Bacteroidia	Bacteroidales	Bacteroidaceae	Bacteroides	NA
ASV711	Bacteria	Firmicutes	Clostridia	Clostridiales	Ruminococcaceae	Ruminococcaceae_UCG-009	NA
ASV712	Bacteria	Firmicutes	Clostridia	Clostridiales	Ruminococcaceae	Ruminococcaceae_UCG-013	NA
ASV713	Bacteria	Firmicutes	Bacilli	Lactobacillales	Enterococcaceae	Enterococcus	NA
ASV714	Bacteria	Firmicutes	Clostridia	Clostridiales	Ruminococcaceae	Pygmaiobacter	NA
ASV715	Bacteria	Firmicutes	Bacilli	Lactobacillales	Lactobacillaceae	Lactobacillus	NA
ASV716	Bacteria	Firmicutes	Clostridia	Clostridiales	Clostridiales_vadinBB60_group	NA	NA
ASV717	Bacteria	Firmicutes	Bacilli	Bacillales	Thermoactinomycetaceae	Thermoactinomyces	NA
ASV718	Bacteria	Firmicutes	Clostridia	Clostridiales	Ruminococcaceae	NA	NA
ASV719	Bacteria	Proteobacteria	Alphaproteobacteria	Rhizobiales	Rhizobiaceae	Mesorhizobium	NA
ASV720	Bacteria	Bacteroidetes	Bacteroidia	Bacteroidales	Bacteroidaceae	Bacteroides	NA
ASV721	Bacteria	Firmicutes	Clostridia	Clostridiales	Ruminococcaceae	NA	NA
ASV722	Bacteria	Proteobacteria	Gammaproteobacteria	Betaproteobacteriales	Rhodocyclaceae	Dechloromonas	NA
ASV723	Bacteria	Proteobacteria	Gammaproteobacteria	Enterobacteriales	Enterobacteriaceae	NA	NA
ASV724	Bacteria	Patescibacteria	Gracilibacteria	Absconditabacteriales_(SR1)	NA	NA	NA
ASV725	Bacteria	Actinobacteria	Actinobacteria	Micrococcales	NA	NA	NA
ASV726	Bacteria	Firmicutes	Clostridia	Clostridiales	Christensenellaceae	NA	NA
ASV727	Bacteria	Firmicutes	Clostridia	Clostridiales	Ruminococcaceae	Pygmaiobacter	NA
ASV728	Bacteria	Bacteroidetes	Bacteroidia	Bacteroidales	Bacteroidaceae	Bacteroides	NA
ASV729	Bacteria	Bacteroidetes	Bacteroidia	Bacteroidales	Tannerellaceae	Parabacteroides	NA
ASV730	Bacteria	Firmicutes	NA	NA	NA	NA	NA
ASV731	Bacteria	Bacteroidetes	Bacteroidia	Bacteroidales	Dysgonomonadaceae	NA	NA
ASV732	Bacteria	Firmicutes	Clostridia	Clostridiales	Christensenellaceae	NA	NA
ASV733	Bacteria	Firmicutes	Clostridia	Clostridiales	Ruminococcaceae	Ruminiclostridium_5	NA
ASV734	Bacteria	Patescibacteria	Saccharimonadia	Saccharimonadales	Saccharimonadaceae	Candidatus_Saccharimonas	NA
ASV735	Bacteria	Firmicutes	Bacilli	Lactobacillales	Lactobacillaceae	Lactobacillus	NA
ASV736	Bacteria	Firmicutes	Clostridia	Clostridiales	Christensenellaceae	NA	NA
ASV737	Bacteria	Planctomycetes	vadinHA49	NA	NA	NA	NA
ASV738	Bacteria	Firmicutes	Bacilli	Bacillales	Staphylococcaceae	Staphylococcus	NA
ASV739	Bacteria	Proteobacteria	Alphaproteobacteria	Rhizobiales	Devosiaceae	Devosia	NA
ASV740	Bacteria	Proteobacteria	Alphaproteobacteria	Rhizobiales	Rhizobiaceae	Aminobacter	NA
ASV741	Bacteria	Bacteroidetes	Bacteroidia	Bacteroidales	Tannerellaceae	Parabacteroides	NA
ASV742	Bacteria	Bacteroidetes	Bacteroidia	Bacteroidales	Bacteroidaceae	Bacteroides	NA
ASV743	Bacteria	Bacteroidetes	Bacteroidia	Bacteroidales	Bacteroidaceae	Bacteroides	NA
ASV744	Bacteria	Bacteroidetes	Bacteroidia	Bacteroidales	Bacteroidaceae	Bacteroides	NA
ASV745	Bacteria	Proteobacteria	Gammaproteobacteria	Betaproteobacteriales	A21b	NA	NA
ASV746	Bacteria	Firmicutes	Negativicutes	Selenomonadales	Acidaminococcaceae	Phascolarctobacterium	NA
ASV747	Bacteria	Firmicutes	Bacilli	Lactobacillales	Lactobacillaceae	Lactobacillus	NA
ASV748	Bacteria	Bacteroidetes	Bacteroidia	Bacteroidales	Dysgonomonadaceae	NA	NA
ASV749	Bacteria	Bacteroidetes	Bacteroidia	Bacteroidales	Dysgonomonadaceae	NA	NA
ASV750	Bacteria	Proteobacteria	Deltaproteobacteria	Desulfobacterales	Desulfobacteraceae	Desulfosarcina	NA
ASV751	Bacteria	NA	NA	NA	NA	NA	NA
ASV752	Bacteria	Proteobacteria	Deltaproteobacteria	Desulfobacterales	Desulfobulbaceae	Desulfobulbus	NA
ASV753	Bacteria	Firmicutes	Clostridia	Clostridiales	Lachnospiraceae	Incertae_Sedis	NA
ASV754	Bacteria	Patescibacteria	Saccharimonadia	Saccharimonadales	NA	NA	NA
ASV755	Bacteria	Bacteroidetes	Bacteroidia	Bacteroidales	Tannerellaceae	NA	NA
ASV756	Bacteria	Firmicutes	Bacilli	Lactobacillales	Enterococcaceae	Enterococcus	NA
ASV757	Bacteria	Firmicutes	Clostridia	Clostridiales	Christensenellaceae	Christensenellaceae_R-7_group	NA
ASV758	Bacteria	Firmicutes	Bacilli	Bacillales	Bacillaceae	Anoxybacillus	NA
ASV759	Bacteria	Firmicutes	Clostridia	Clostridiales	Christensenellaceae	NA	NA
ASV760	Bacteria	Firmicutes	Clostridia	Clostridiales	Lachnospiraceae	Incertae_Sedis	NA
ASV761	Bacteria	Firmicutes	Bacilli	Lactobacillales	Lactobacillaceae	Lactobacillus	NA
ASV762	Bacteria	Planctomycetes	vadinHA49	NA	NA	NA	NA
ASV763	Bacteria	Bacteroidetes	Bacteroidia	Bacteroidales	Dysgonomonadaceae	NA	NA
ASV764	Bacteria	Proteobacteria	Deltaproteobacteria	Desulfovibrionales	Desulfovibrionaceae	NA	NA
ASV765	Bacteria	Proteobacteria	Gammaproteobacteria	Enterobacteriales	Enterobacteriaceae	Kluyvera	NA
ASV766	Bacteria	Firmicutes	Clostridia	Clostridiales	Ruminococcaceae	NA	NA
ASV767	Bacteria	Firmicutes	Clostridia	Clostridiales	Lachnospiraceae	Coprococcus_2	NA
ASV768	Bacteria	Bacteroidetes	Bacteroidia	Bacteroidales	Bacteroidaceae	Bacteroides	NA
ASV769	Bacteria	Firmicutes	Erysipelotrichia	Erysipelotrichales	Erysipelotrichaceae	Erysipelatoclostridium	NA
ASV770	Bacteria	Bacteroidetes	Bacteroidia	Bacteroidales	Tannerellaceae	NA	NA
ASV771	Bacteria	Bacteroidetes	Bacteroidia	Bacteroidales	Tannerellaceae	Parabacteroides	NA
ASV772	Bacteria	Firmicutes	Bacilli	Lactobacillales	Enterococcaceae	Enterococcus	NA
ASV773	Bacteria	Firmicutes	Bacilli	Lactobacillales	Lactobacillaceae	Lactobacillus	NA
ASV774	Bacteria	Bacteroidetes	Bacteroidia	Chitinophagales	Chitinophagaceae	Heliimonas	NA
ASV775	Bacteria	Patescibacteria	Saccharimonadia	Saccharimonadales	Saccharimonadaceae	Candidatus_Saccharimonas	NA
ASV776	Bacteria	Firmicutes	Erysipelotrichia	Erysipelotrichales	Erysipelotrichaceae	Erysipelatoclostridium	NA
ASV777	Bacteria	Firmicutes	Clostridia	Clostridiales	Christensenellaceae	Christensenellaceae_R-7_group	NA
ASV778	Bacteria	Proteobacteria	Alphaproteobacteria	Acetobacterales	Acetobacteraceae	NA	NA
ASV779	Bacteria	Proteobacteria	Gammaproteobacteria	Enterobacteriales	Enterobacteriaceae	Rosenbergiella	NA
ASV780	Bacteria	Proteobacteria	Deltaproteobacteria	Desulfovibrionales	Desulfovibrionaceae	NA	NA
ASV781	Bacteria	Firmicutes	Clostridia	Clostridiales	Ruminococcaceae	Ruminiclostridium_9	NA
ASV782	Bacteria	Proteobacteria	Gammaproteobacteria	Betaproteobacteriales	NA	NA	NA
ASV783	Bacteria	Bacteroidetes	Bacteroidia	Bacteroidales	Rikenellaceae	Alistipes	NA
ASV784	Bacteria	Bacteroidetes	Bacteroidia	Bacteroidales	Tannerellaceae	Parabacteroides	NA
ASV785	Bacteria	Firmicutes	Negativicutes	Selenomonadales	Acidaminococcaceae	NA	NA
ASV786	Bacteria	Bacteroidetes	Bacteroidia	Bacteroidales	Tannerellaceae	Parabacteroides	NA
ASV787	Bacteria	Firmicutes	Clostridia	Clostridiales	Ruminococcaceae	Ruminococcaceae_UCG-014	NA
ASV788	Bacteria	Proteobacteria	Deltaproteobacteria	Desulfovibrionales	Desulfovibrionaceae	Desulfovibrio	NA
ASV789	Bacteria	Proteobacteria	Deltaproteobacteria	Desulfovibrionales	Desulfovibrionaceae	Desulfovibrio	NA
ASV790	Bacteria	Bacteroidetes	Bacteroidia	Bacteroidales	Dysgonomonadaceae	NA	NA
ASV791	Bacteria	Firmicutes	Clostridia	Clostridiales	Clostridiaceae_1	Clostridium_sensu_stricto_6	NA
ASV792	Bacteria	Bacteroidetes	Bacteroidia	Bacteroidales	Dysgonomonadaceae	NA	NA
ASV793	Bacteria	Bacteroidetes	Bacteroidia	Bacteroidales	Bacteroidaceae	Bacteroides	NA
ASV794	Bacteria	Proteobacteria	Alphaproteobacteria	Rhizobiales	Xanthobacteraceae	Bradyrhizobium	NA
ASV795	Bacteria	Firmicutes	Bacilli	Lactobacillales	Lactobacillaceae	Lactobacillus	NA
ASV796	Bacteria	Firmicutes	Erysipelotrichia	Erysipelotrichales	Erysipelotrichaceae	ZOR0006	NA
ASV797	Bacteria	Actinobacteria	Actinobacteria	Propionibacteriales	Propionibacteriaceae	Cutibacterium	NA
ASV798	Bacteria	Proteobacteria	Alphaproteobacteria	Caulobacterales	Caulobacteraceae	NA	NA
ASV799	Bacteria	Proteobacteria	Gammaproteobacteria	Betaproteobacteriales	Burkholderiaceae	Cupriavidus	NA
ASV800	Bacteria	Firmicutes	Clostridia	Clostridiales	Ruminococcaceae	Ruminococcaceae_UCG-007	NA
ASV801	Bacteria	Actinobacteria	Actinobacteria	Micrococcales	Microbacteriaceae	Leifsonia	NA
ASV802	Bacteria	Bacteroidetes	Bacteroidia	Bacteroidales	Rikenellaceae	Alistipes	NA
ASV803	Bacteria	Patescibacteria	Saccharimonadia	Saccharimonadales	NA	NA	NA
ASV804	Bacteria	Bacteroidetes	Bacteroidia	Bacteroidales	Bacteroidaceae	Bacteroides	NA
ASV805	Bacteria	Bacteroidetes	Bacteroidia	Bacteroidales	Bacteroidaceae	Bacteroides	NA
ASV806	Bacteria	Bacteroidetes	Bacteroidia	Bacteroidales	Tannerellaceae	Parabacteroides	NA
ASV807	Bacteria	Proteobacteria	Deltaproteobacteria	Desulfovibrionales	Desulfovibrionaceae	Desulfovibrio	NA
ASV808	Bacteria	Proteobacteria	Deltaproteobacteria	Desulfovibrionales	Desulfovibrionaceae	Desulfovibrio	NA
ASV809	Bacteria	Bacteroidetes	Bacteroidia	Bacteroidales	Dysgonomonadaceae	NA	NA
ASV810	Bacteria	Firmicutes	Clostridia	Clostridiales	Ruminococcaceae	NA	NA
ASV811	Bacteria	Firmicutes	Clostridia	Clostridiales	Ruminococcaceae	Intestinimonas	NA
ASV812	Bacteria	Bacteroidetes	Bacteroidia	Bacteroidales	Bacteroidaceae	Bacteroides	NA
ASV813	Bacteria	Firmicutes	Bacilli	Lactobacillales	Lactobacillaceae	Lactobacillus	NA
ASV814	Bacteria	Firmicutes	Clostridia	Clostridiales	Lachnospiraceae	NA	NA
ASV815	Bacteria	Firmicutes	Erysipelotrichia	Erysipelotrichales	Erysipelotrichaceae	NA	NA
ASV816	Bacteria	Firmicutes	Clostridia	Clostridiales	Lachnospiraceae	NA	NA
ASV817	Bacteria	Actinobacteria	Actinobacteria	Micrococcales	Microbacteriaceae	NA	NA
ASV818	Bacteria	Cyanobacteria	Oxyphotobacteria	Chloroplast	NA	NA	NA
ASV819	Bacteria	Firmicutes	Bacilli	Bacillales	Staphylococcaceae	Staphylococcus	NA
ASV820	Bacteria	Bacteroidetes	Bacteroidia	Bacteroidales	NA	NA	NA
ASV821	Bacteria	Bacteroidetes	Bacteroidia	Bacteroidales	Prevotellaceae	Prevotellaceae_UCG-004	NA
ASV822	Bacteria	Bacteroidetes	Bacteroidia	Bacteroidales	Bacteroidaceae	Bacteroides	NA
ASV823	Bacteria	Fusobacteria	Fusobacteriia	Fusobacteriales	Fusobacteriaceae	Fusobacterium	NA
ASV824	Bacteria	Bacteroidetes	Bacteroidia	Bacteroidales	Dysgonomonadaceae	NA	NA
ASV825	Bacteria	Patescibacteria	Saccharimonadia	Saccharimonadales	Saccharimonadaceae	Candidatus_Saccharimonas	NA
ASV826	Bacteria	Bacteroidetes	Bacteroidia	Bacteroidales	Tannerellaceae	Candidatus_Vestibaculum	NA
ASV827	Bacteria	Firmicutes	Clostridia	Clostridiales	Ruminococcaceae	NA	NA
ASV828	Bacteria	Bacteroidetes	Bacteroidia	Bacteroidales	Tannerellaceae	Parabacteroides	NA
ASV829	Bacteria	Bacteroidetes	Bacteroidia	Bacteroidales	Rikenellaceae	Rs-D38_termite_group	NA
ASV830	Bacteria	Fusobacteria	Fusobacteriia	Fusobacteriales	Fusobacteriaceae	Fusobacterium	NA
ASV831	Bacteria	NA	NA	NA	NA	NA	NA
ASV832	Bacteria	Synergistetes	Synergistia	Synergistales	Synergistaceae	NA	NA
ASV833	Bacteria	Bacteroidetes	Bacteroidia	Bacteroidales	Bacteroidaceae	Bacteroides	NA
ASV834	Bacteria	NA	NA	NA	NA	NA	NA
ASV835	Bacteria	Patescibacteria	Saccharimonadia	Saccharimonadales	Saccharimonadaceae	Candidatus_Saccharimonas	NA
ASV836	Bacteria	Bacteroidetes	Bacteroidia	Bacteroidales	Tannerellaceae	Parabacteroides	NA
ASV837	Bacteria	Bacteroidetes	Bacteroidia	Bacteroidales	Dysgonomonadaceae	Dysgonomonas	NA
ASV838	Bacteria	Bacteroidetes	Bacteroidia	Bacteroidales	Bacteroidaceae	Bacteroides	NA
ASV839	Bacteria	Firmicutes	Bacilli	Lactobacillales	Enterococcaceae	Enterococcus	NA
ASV840	Bacteria	Firmicutes	Bacilli	Lactobacillales	Enterococcaceae	Enterococcus	NA
ASV841	Bacteria	Firmicutes	Bacilli	Lactobacillales	Lactobacillaceae	Lactobacillus	NA
ASV842	Bacteria	Firmicutes	Clostridia	Clostridiales	Ruminococcaceae	Intestinimonas	NA
ASV843	Bacteria	Bacteroidetes	Bacteroidia	Bacteroidales	Dysgonomonadaceae	NA	NA
ASV844	Bacteria	Proteobacteria	Alphaproteobacteria	Rhodobacterales	Rhodobacteraceae	Paracoccus	NA
ASV845	Bacteria	Bacteroidetes	Bacteroidia	Bacteroidales	Dysgonomonadaceae	NA	NA
ASV846	Bacteria	Proteobacteria	Alphaproteobacteria	Rhizobiales	Devosiaceae	Devosia	NA
ASV847	Bacteria	Bacteroidetes	Bacteroidia	Chitinophagales	Chitinophagaceae	Sediminibacterium	NA
ASV848	Bacteria	Proteobacteria	Deltaproteobacteria	Desulfovibrionales	Desulfovibrionaceae	Desulfovibrio	NA
ASV849	Bacteria	Firmicutes	Clostridia	Clostridiales	Ruminococcaceae	Ruminococcaceae_UCG-014	NA
ASV850	Bacteria	Proteobacteria	Gammaproteobacteria	Enterobacteriales	Enterobacteriaceae	NA	NA
ASV851	Bacteria	Bacteroidetes	Bacteroidia	Bacteroidales	Bacteroidaceae	Bacteroides	NA
ASV852	Bacteria	Deferribacteres	Deferribacteres	Deferribacterales	Deferribacteraceae	Mucispirillum	NA
ASV853	Bacteria	Bacteroidetes	Bacteroidia	Bacteroidales	Bacteroidaceae	Bacteroides	NA
ASV854	Bacteria	Bacteroidetes	Bacteroidia	Bacteroidales	Bacteroidaceae	Bacteroides	NA
ASV855	Bacteria	Firmicutes	Clostridia	Clostridiales	Family_XIII	NA	NA
ASV856	Bacteria	Firmicutes	Clostridia	Clostridiales	Ruminococcaceae	NA	NA
ASV857	Bacteria	Fusobacteria	Fusobacteriia	Fusobacteriales	Fusobacteriaceae	Fusobacterium	NA
ASV858	Bacteria	Bacteroidetes	Bacteroidia	Bacteroidales	Bacteroidaceae	Bacteroides	NA
ASV859	Bacteria	Bacteroidetes	Bacteroidia	Bacteroidales	Dysgonomonadaceae	NA	NA
ASV860	Bacteria	Bacteroidetes	Bacteroidia	Bacteroidales	Dysgonomonadaceae	NA	NA
ASV861	Bacteria	Bacteroidetes	Bacteroidia	Bacteroidales	Dysgonomonadaceae	Dysgonomonas	NA
ASV862	Bacteria	Bacteroidetes	Bacteroidia	Bacteroidales	Bacteroidaceae	Bacteroides	NA
ASV863	Bacteria	Bacteroidetes	Bacteroidia	Bacteroidales	Bacteroidaceae	Bacteroides	NA
ASV864	Bacteria	Bacteroidetes	Bacteroidia	Bacteroidales	Dysgonomonadaceae	NA	NA
ASV865	Bacteria	Bacteroidetes	Bacteroidia	Bacteroidales	Dysgonomonadaceae	NA	NA
ASV866	Bacteria	Firmicutes	Bacilli	Lactobacillales	Lactobacillaceae	Lactobacillus	NA
ASV867	Bacteria	Bacteroidetes	Bacteroidia	Bacteroidales	Bacteroidaceae	Bacteroides	NA
ASV868	Bacteria	Bacteroidetes	Bacteroidia	Bacteroidales	Dysgonomonadaceae	NA	NA
ASV869	Bacteria	Proteobacteria	Gammaproteobacteria	Enterobacteriales	Enterobacteriaceae	Shimwellia	NA
ASV870	Bacteria	Firmicutes	Bacilli	Lactobacillales	Enterococcaceae	Enterococcus	NA
ASV871	Bacteria	Proteobacteria	Gammaproteobacteria	Pseudomonadales	Moraxellaceae	Acinetobacter	NA
ASV872	Bacteria	Proteobacteria	Alphaproteobacteria	Rhizobiales	Devosiaceae	Devosia	NA
ASV873	Bacteria	Proteobacteria	Alphaproteobacteria	Reyranellales	Reyranellaceae	Reyranella	NA
ASV874	Bacteria	Bacteroidetes	Bacteroidia	Bacteroidales	Rikenellaceae	NA	NA
ASV875	Bacteria	Bacteroidetes	Bacteroidia	Bacteroidales	Bacteroidaceae	Bacteroides	NA
ASV876	Bacteria	Bacteroidetes	Bacteroidia	Bacteroidales	Bacteroidaceae	Bacteroides	NA
ASV877	Bacteria	Bacteroidetes	Bacteroidia	Bacteroidales	Tannerellaceae	Parabacteroides	NA
ASV878	Bacteria	Bacteroidetes	Bacteroidia	Bacteroidales	Bacteroidaceae	Bacteroides	NA
ASV879	Bacteria	Proteobacteria	Deltaproteobacteria	Desulfovibrionales	Desulfovibrionaceae	Desulfovibrio	NA
ASV880	Bacteria	Bacteroidetes	Bacteroidia	Bacteroidales	Rikenellaceae	Alistipes	NA
ASV881	Bacteria	Bacteroidetes	Bacteroidia	Bacteroidales	Dysgonomonadaceae	NA	NA
ASV882	Bacteria	Bacteroidetes	Bacteroidia	Bacteroidales	Dysgonomonadaceae	NA	NA
ASV883	Bacteria	Firmicutes	Clostridia	Clostridiales	Christensenellaceae	Christensenellaceae_R-7_group	NA
ASV884	Bacteria	Bacteroidetes	Bacteroidia	Bacteroidales	Bacteroidaceae	Bacteroides	NA
ASV885	Bacteria	Firmicutes	Clostridia	Clostridiales	Ruminococcaceae	NA	NA
ASV886	Bacteria	Bacteroidetes	Bacteroidia	Bacteroidales	Bacteroidaceae	Bacteroides	NA
ASV887	Bacteria	Bacteroidetes	Bacteroidia	Bacteroidales	NA	NA	NA
ASV888	Bacteria	Patescibacteria	Saccharimonadia	Saccharimonadales	NA	NA	NA
ASV889	Bacteria	Firmicutes	Erysipelotrichia	Erysipelotrichales	Erysipelotrichaceae	Erysipelatoclostridium	NA
ASV890	Bacteria	Firmicutes	Clostridia	Clostridiales	Ruminococcaceae	NA	NA
ASV891	Bacteria	Proteobacteria	Gammaproteobacteria	Alteromonadales	Psychromonadaceae	Psychromonas	NA
ASV892	Bacteria	Patescibacteria	Saccharimonadia	Saccharimonadales	Saccharimonadaceae	Candidatus_Saccharimonas	NA
ASV893	Bacteria	Actinobacteria	Actinobacteria	Corynebacteriales	Tsukamurellaceae	Tsukamurella	NA
ASV894	Bacteria	Firmicutes	Clostridia	Clostridiales	Lachnospiraceae	Coprococcus_2	NA
ASV895	Bacteria	Actinobacteria	Actinobacteria	Micromonosporales	Micromonosporaceae	Stackebrandtia	NA
ASV896	Bacteria	Proteobacteria	Alphaproteobacteria	Rhizobiales	Rhizobiaceae	Mesorhizobium	NA
ASV897	Bacteria	Bacteroidetes	Bacteroidia	Bacteroidales	Tannerellaceae	Parabacteroides	NA
ASV898	Bacteria	Bacteroidetes	Bacteroidia	Bacteroidales	Dysgonomonadaceae	NA	NA
ASV899	Bacteria	Proteobacteria	Deltaproteobacteria	Desulfovibrionales	Desulfovibrionaceae	Desulfovibrio	NA
ASV900	Bacteria	Bacteroidetes	Bacteroidia	Bacteroidales	Paludibacteraceae	Paludibacter	NA
ASV901	Bacteria	Planctomycetes	vadinHA49	NA	NA	NA	NA
ASV902	Bacteria	Firmicutes	Clostridia	Clostridiales	Christensenellaceae	Christensenellaceae_R-7_group	NA
ASV903	Bacteria	Bacteroidetes	Bacteroidia	Bacteroidales	Tannerellaceae	Tannerella	NA
ASV904	Bacteria	Firmicutes	Clostridia	Clostridiales	Ruminococcaceae	Ruminococcaceae_NK4A214_group	NA
ASV905	Bacteria	Firmicutes	Clostridia	Clostridiales	Christensenellaceae	Christensenellaceae_R-7_group	NA
ASV906	Bacteria	Bacteroidetes	Bacteroidia	Bacteroidales	Bacteroidaceae	Bacteroides	NA
ASV907	Bacteria	Firmicutes	Bacilli	Lactobacillales	Lactobacillaceae	Lactobacillus	NA
ASV908	Bacteria	Bacteroidetes	Bacteroidia	Bacteroidales	Bacteroidaceae	Bacteroides	NA
ASV909	Bacteria	Proteobacteria	Deltaproteobacteria	Desulfovibrionales	Desulfovibrionaceae	Desulfovibrio	NA
ASV910	Bacteria	NA	NA	NA	NA	NA	NA
ASV911	Bacteria	Bacteroidetes	Bacteroidia	Bacteroidales	Dysgonomonadaceae	NA	NA
ASV912	Bacteria	Proteobacteria	Deltaproteobacteria	Desulfovibrionales	Desulfovibrionaceae	Desulfovibrio	NA
ASV913	Bacteria	Bacteroidetes	Bacteroidia	Bacteroidales	CR-115	NA	NA
ASV914	Bacteria	Bacteroidetes	Bacteroidia	Bacteroidales	Rikenellaceae	Alistipes	NA
ASV915	Bacteria	Tenericutes	Mollicutes	Mollicutes_RF39	NA	NA	NA
ASV916	Bacteria	Firmicutes	Clostridia	Clostridiales	Family_XIII	NA	NA
ASV917	Bacteria	Proteobacteria	Gammaproteobacteria	Enterobacteriales	Enterobacteriaceae	Raoultella	NA
ASV918	Bacteria	Firmicutes	Clostridia	Clostridiales	Ruminococcaceae	Ruminococcaceae_V9D2013_group	NA
ASV919	Bacteria	Firmicutes	Clostridia	Clostridiales	Ruminococcaceae	NA	NA
ASV920	Bacteria	Proteobacteria	Gammaproteobacteria	Betaproteobacteriales	Burkholderiaceae	Cupriavidus	NA
ASV921	Bacteria	Bacteroidetes	Bacteroidia	Flavobacteriales	Weeksellaceae	Cloacibacterium	NA
ASV922	Bacteria	Proteobacteria	Gammaproteobacteria	Betaproteobacteriales	Burkholderiaceae	NA	NA
ASV923	Bacteria	Proteobacteria	Alphaproteobacteria	Sphingomonadales	Sphingomonadaceae	Sphingomonas	NA
ASV924	Bacteria	Bacteroidetes	Bacteroidia	Flavobacteriales	Weeksellaceae	Chryseobacterium	NA
ASV925	Bacteria	Bacteroidetes	Bacteroidia	Bacteroidales	Rikenellaceae	Alistipes	NA
ASV926	Bacteria	Proteobacteria	Gammaproteobacteria	Enterobacteriales	Enterobacteriaceae	Enterobacter	NA
ASV927	Bacteria	Firmicutes	Clostridia	Clostridiales	Christensenellaceae	NA	NA
ASV928	Bacteria	Firmicutes	Bacilli	Lactobacillales	Streptococcaceae	Lactococcus	NA
ASV929	Bacteria	Firmicutes	Clostridia	Clostridiales	Ruminococcaceae	Intestinimonas	NA
ASV930	Bacteria	Bacteroidetes	Bacteroidia	Bacteroidales	Bacteroidaceae	Bacteroides	NA
ASV931	Bacteria	Bacteroidetes	Bacteroidia	Bacteroidales	Dysgonomonadaceae	NA	NA
ASV932	Bacteria	Proteobacteria	Gammaproteobacteria	Enterobacteriales	Enterobacteriaceae	NA	NA
ASV933	Bacteria	Bacteroidetes	Bacteroidia	Bacteroidales	Rikenellaceae	Mucinivorans	NA
ASV934	Bacteria	Firmicutes	Clostridia	Clostridiales	Ruminococcaceae	Candidatus_Soleaferrea	NA
ASV935	Bacteria	Bacteroidetes	Bacteroidia	Bacteroidales	NA	NA	NA
ASV936	Bacteria	Bacteroidetes	Bacteroidia	Bacteroidales	Bacteroidaceae	Bacteroides	NA
ASV937	Bacteria	Bacteroidetes	Bacteroidia	Bacteroidales	Dysgonomonadaceae	NA	NA
ASV938	Bacteria	Bacteroidetes	Bacteroidia	Bacteroidales	Dysgonomonadaceae	NA	NA
ASV939	Bacteria	Bacteroidetes	Bacteroidia	Bacteroidales	Bacteroidaceae	Bacteroides	NA
ASV940	Bacteria	Bacteroidetes	Bacteroidia	Bacteroidales	Dysgonomonadaceae	NA	NA
ASV941	Bacteria	Bacteroidetes	Bacteroidia	Bacteroidales	Bacteroidaceae	Bacteroides	NA
ASV942	Bacteria	Bacteroidetes	Bacteroidia	Bacteroidales	Dysgonomonadaceae	NA	NA
ASV943	Bacteria	Bacteroidetes	Bacteroidia	Bacteroidales	Dysgonomonadaceae	NA	NA
ASV944	Bacteria	Bacteroidetes	Bacteroidia	Bacteroidales	Rikenellaceae	Alistipes	NA
ASV945	Bacteria	Firmicutes	Erysipelotrichia	Erysipelotrichales	Erysipelotrichaceae	Breznakia	NA
ASV946	Bacteria	Bacteroidetes	Bacteroidia	Bacteroidales	Dysgonomonadaceae	NA	NA
ASV947	Bacteria	Firmicutes	Clostridia	Clostridiales	Ruminococcaceae	Ruminococcaceae_UCG-014	NA
ASV948	Bacteria	Firmicutes	Erysipelotrichia	Erysipelotrichales	Erysipelotrichaceae	Erysipelothrix	NA
ASV949	Bacteria	Actinobacteria	Actinobacteria	Actinomycetales	Actinomycetaceae	Actinomyces	NA
ASV950	Bacteria	Bacteroidetes	Bacteroidia	Sphingobacteriales	Sphingobacteriaceae	Pedobacter	NA
ASV951	Bacteria	Firmicutes	Bacilli	Bacillales	Planococcaceae	Rummeliibacillus	NA
ASV952	Bacteria	Firmicutes	Bacilli	Bacillales	Staphylococcaceae	Staphylococcus	NA
ASV953	Bacteria	Bacteroidetes	Bacteroidia	Bacteroidales	Marinilabiliaceae	NA	NA
ASV954	Bacteria	Bacteroidetes	Bacteroidia	Bacteroidales	Bacteroidaceae	Bacteroides	NA
ASV955	Bacteria	Bacteroidetes	Bacteroidia	Bacteroidales	Dysgonomonadaceae	Dysgonomonas	NA
ASV956	Bacteria	Planctomycetes	vadinHA49	NA	NA	NA	NA
ASV957	Bacteria	Proteobacteria	Gammaproteobacteria	Enterobacteriales	Enterobacteriaceae	NA	NA
ASV958	Bacteria	Planctomycetes	vadinHA49	NA	NA	NA	NA
ASV959	Bacteria	Firmicutes	Clostridia	Clostridiales	Ruminococcaceae	Ruminococcaceae_NK4A214_group	NA
ASV960	Bacteria	Bacteroidetes	Bacteroidia	Bacteroidales	PeH15	NA	NA
ASV961	Bacteria	Proteobacteria	Gammaproteobacteria	Enterobacteriales	Enterobacteriaceae	Enterobacter	NA
ASV962	Bacteria	Proteobacteria	Deltaproteobacteria	Desulfobacterales	Desulfobulbaceae	Desulfobulbus	NA
ASV963	Bacteria	Bacteroidetes	Bacteroidia	Bacteroidales	Bacteroidaceae	Bacteroides	NA
ASV964	Bacteria	Bacteroidetes	Bacteroidia	Bacteroidales	Rikenellaceae	Alistipes	NA
ASV965	Bacteria	Bacteroidetes	Bacteroidia	Bacteroidales	Dysgonomonadaceae	Dysgonomonas	NA
ASV966	Bacteria	Bacteroidetes	Bacteroidia	Bacteroidales	Muribaculaceae	CAG-873	NA
ASV967	Bacteria	Bacteroidetes	Bacteroidia	Bacteroidales	Bacteroidaceae	Bacteroides	NA
ASV968	Bacteria	Proteobacteria	Deltaproteobacteria	Desulfobacterales	Desulfobacteraceae	Desulfatiferula	NA
ASV969	Bacteria	Bacteroidetes	Bacteroidia	Bacteroidales	Bacteroidaceae	Bacteroides	NA
ASV970	Bacteria	NA	NA	NA	NA	NA	NA
ASV971	Bacteria	Bacteroidetes	Bacteroidia	Bacteroidales	Rikenellaceae	Alistipes	NA
ASV972	Bacteria	Bacteroidetes	Bacteroidia	Bacteroidales	Dysgonomonadaceae	Dysgonomonas	NA
ASV973	Bacteria	Bacteroidetes	Bacteroidia	Bacteroidales	Tannerellaceae	Parabacteroides	NA
ASV974	Bacteria	Bacteroidetes	Bacteroidia	Chitinophagales	Chitinophagaceae	Heliimonas	NA
ASV975	Bacteria	Firmicutes	Clostridia	Clostridiales	Family_XIII	NA	NA
ASV976	Bacteria	Firmicutes	Clostridia	Clostridiales	Lachnospiraceae	NA	NA
ASV977	Bacteria	Bacteroidetes	Bacteroidia	Sphingobacteriales	Sphingobacteriaceae	Sphingobacterium	NA
ASV978	Bacteria	Firmicutes	Clostridia	Clostridiales	Christensenellaceae	NA	NA
ASV979	Bacteria	Proteobacteria	Gammaproteobacteria	Enterobacteriales	Enterobacteriaceae	Raoultella	NA
ASV980	Bacteria	Firmicutes	Clostridia	Clostridiales	Ruminococcaceae	Ruminococcaceae_UCG-013	NA
ASV981	Bacteria	Firmicutes	Bacilli	Lactobacillales	Streptococcaceae	Streptococcus	NA
ASV982	Bacteria	Bacteroidetes	Bacteroidia	Bacteroidales	Dysgonomonadaceae	NA	NA
ASV983	Bacteria	Proteobacteria	Gammaproteobacteria	Pseudomonadales	Pseudomonadaceae	Pseudomonas	NA
ASV984	Bacteria	Patescibacteria	Saccharimonadia	Saccharimonadales	NA	NA	NA
ASV985	Bacteria	Proteobacteria	Gammaproteobacteria	Alteromonadales	Psychromonadaceae	Psychromonas	NA
ASV986	Bacteria	Bacteroidetes	Bacteroidia	Bacteroidales	Bacteroidaceae	Bacteroides	NA
ASV987	Bacteria	Bacteroidetes	Bacteroidia	Bacteroidales	CR-115	NA	NA
ASV988	Bacteria	Firmicutes	Clostridia	Clostridiales	Ruminococcaceae	Ruminiclostridium_5	NA
ASV989	Bacteria	Deferribacteres	Deferribacteres	Deferribacterales	Deferribacteraceae	Mucispirillum	NA
ASV990	Bacteria	Proteobacteria	Deltaproteobacteria	Rs-K70_termite_group	NA	NA	NA
ASV991	Bacteria	Proteobacteria	Gammaproteobacteria	Enterobacteriales	Enterobacteriaceae	NA	NA
ASV992	Bacteria	Bacteroidetes	Bacteroidia	Bacteroidales	Tannerellaceae	Parabacteroides	NA
ASV993	Bacteria	Bacteroidetes	Bacteroidia	Bacteroidales	Paludibacteraceae	NA	NA
ASV994	Bacteria	Firmicutes	Clostridia	Clostridiales	Ruminococcaceae	Ruminococcaceae_UCG-014	NA
ASV995	Bacteria	Bacteroidetes	Bacteroidia	Bacteroidales	Rikenellaceae	Alistipes	NA
ASV996	Bacteria	Actinobacteria	Actinobacteria	Micrococcales	Micrococcaceae	NA	NA
ASV997	Bacteria	Firmicutes	Clostridia	Clostridiales	Ruminococcaceae	Ruminococcaceae_UCG-014	NA
ASV998	Bacteria	Planctomycetes	vadinHA49	NA	NA	NA	NA
ASV999	Bacteria	Firmicutes	Clostridia	Clostridiales	Ruminococcaceae	Intestinimonas	NA
ASV1000	Bacteria	Bacteroidetes	Bacteroidia	Bacteroidales	Tannerellaceae	NA	NA
ASV1001	Bacteria	Bacteroidetes	Bacteroidia	Bacteroidales	Bacteroidaceae	Bacteroides	NA
ASV1002	Bacteria	Firmicutes	Clostridia	Clostridiales	Ruminococcaceae	NA	NA
ASV1003	Bacteria	Firmicutes	Clostridia	Clostridiales	Christensenellaceae	Christensenellaceae_R-7_group	NA
ASV1004	Bacteria	Bacteroidetes	Bacteroidia	Bacteroidales	Dysgonomonadaceae	NA	NA
ASV1005	Bacteria	Patescibacteria	Saccharimonadia	Saccharimonadales	NA	NA	NA
ASV1006	Bacteria	Bacteroidetes	Bacteroidia	Bacteroidales	Dysgonomonadaceae	NA	NA
ASV1007	Bacteria	Bacteroidetes	Bacteroidia	Flavobacteriales	Weeksellaceae	NA	NA
ASV1008	Bacteria	Bacteroidetes	Bacteroidia	Bacteroidales	Dysgonomonadaceae	NA	NA
ASV1009	Bacteria	Firmicutes	Bacilli	Lactobacillales	NA	NA	NA
ASV1010	Bacteria	Bacteroidetes	Bacteroidia	Bacteroidales	Marinifilaceae	NA	NA
ASV1011	Bacteria	Proteobacteria	Deltaproteobacteria	Desulfovibrionales	Desulfovibrionaceae	Desulfovibrio	NA
ASV1012	Bacteria	Bacteroidetes	Bacteroidia	Bacteroidales	Paludibacteraceae	Paludibacter	NA
ASV1013	Bacteria	Fibrobacteres	Fibrobacteria	Fibrobacterales	Fibrobacteraceae	Fibrobacter	NA
ASV1014	Bacteria	Proteobacteria	Gammaproteobacteria	Pseudomonadales	Pseudomonadaceae	Pseudomonas	NA
ASV1015	Bacteria	Firmicutes	Bacilli	Lactobacillales	Lactobacillaceae	Lactobacillus	NA
ASV1016	Bacteria	Proteobacteria	Deltaproteobacteria	Desulfovibrionales	Desulfovibrionaceae	Desulfovibrio	NA
ASV1017	Bacteria	Proteobacteria	Deltaproteobacteria	Desulfovibrionales	Desulfovibrionaceae	Desulfovibrio	NA
ASV1018	Bacteria	Firmicutes	Clostridia	Clostridiales	Ruminococcaceae	NA	NA
ASV1019	Bacteria	Proteobacteria	Deltaproteobacteria	Desulfovibrionales	Desulfovibrionaceae	Desulfovibrio	NA
ASV1020	Bacteria	Bacteroidetes	Bacteroidia	Bacteroidales	Tannerellaceae	NA	NA
ASV1021	Bacteria	Bacteroidetes	Bacteroidia	Bacteroidales	Bacteroidaceae	Bacteroides	NA
ASV1022	Bacteria	Firmicutes	Clostridia	Clostridiales	Christensenellaceae	Christensenellaceae_R-7_group	NA
ASV1023	Bacteria	Firmicutes	Bacilli	Lactobacillales	Lactobacillaceae	Lactobacillus	NA
ASV1024	Bacteria	Bacteroidetes	Bacteroidia	Bacteroidales	Rikenellaceae	Rikenellaceae_RC9_gut_group	NA
ASV1025	Bacteria	Proteobacteria	Gammaproteobacteria	Alteromonadales	Psychromonadaceae	Psychromonas	NA
ASV1026	Bacteria	Bacteroidetes	Bacteroidia	Bacteroidales	Bacteroidaceae	Bacteroides	NA
ASV1027	Bacteria	Bacteroidetes	Bacteroidia	Bacteroidales	Bacteroidaceae	Bacteroides	NA
ASV1028	Bacteria	Proteobacteria	Deltaproteobacteria	Desulfobacterales	Desulfobulbaceae	Desulfobulbus	NA
ASV1029	Bacteria	Bacteroidetes	Bacteroidia	Bacteroidales	Rikenellaceae	Alistipes	NA
ASV1030	Bacteria	Firmicutes	Bacilli	Lactobacillales	Lactobacillaceae	Lactobacillus	NA
ASV1031	Bacteria	Firmicutes	Clostridia	Clostridiales	Ruminococcaceae	Pygmaiobacter	NA
ASV1032	Bacteria	Bacteroidetes	Bacteroidia	Flavobacteriales	Weeksellaceae	NA	NA
ASV1033	Bacteria	Bacteroidetes	Bacteroidia	Bacteroidales	3M1PL1-52_termite_group	NA	NA
ASV1034	Bacteria	Fusobacteria	Fusobacteriia	Fusobacteriales	Leptotrichiaceae	Sebaldella	NA
ASV1035	Bacteria	Firmicutes	Clostridia	Clostridiales	Peptostreptococcaceae	Romboutsia	NA
ASV1036	Bacteria	Bacteroidetes	Bacteroidia	Bacteroidales	Dysgonomonadaceae	NA	NA
ASV1037	Bacteria	Bacteroidetes	Bacteroidia	Bacteroidales	Dysgonomonadaceae	NA	NA
ASV1038	Bacteria	Bacteroidetes	Bacteroidia	Bacteroidales	Bacteroidaceae	Bacteroides	NA
ASV1039	Bacteria	Firmicutes	Bacilli	Lactobacillales	Lactobacillaceae	Lactobacillus	NA
ASV1040	Bacteria	Spirochaetes	Spirochaetia	Spirochaetales	Spirochaetaceae	Sphaerochaeta	NA
ASV1041	Bacteria	Proteobacteria	Deltaproteobacteria	Desulfovibrionales	Desulfovibrionaceae	Desulfovibrio	NA
ASV1042	Bacteria	Bacteroidetes	Bacteroidia	Bacteroidales	Tannerellaceae	Parabacteroides	NA
ASV1043	Bacteria	Proteobacteria	Deltaproteobacteria	Desulfovibrionales	Desulfovibrionaceae	Desulfovibrio	NA
ASV1044	Bacteria	Firmicutes	Clostridia	Clostridiales	Lachnospiraceae	Lactonifactor	NA
ASV1045	Bacteria	Proteobacteria	Alphaproteobacteria	Holosporales	Holosporaceae	NA	NA
ASV1046	Bacteria	Bacteroidetes	Bacteroidia	Bacteroidales	NA	NA	NA
ASV1047	Bacteria	Bacteroidetes	Bacteroidia	Bacteroidales	Tannerellaceae	Parabacteroides	NA
ASV1048	Bacteria	Deferribacteres	Deferribacteres	Deferribacterales	Deferribacteraceae	Mucispirillum	NA
ASV1049	Bacteria	Firmicutes	Clostridia	Clostridiales	Ruminococcaceae	Pygmaiobacter	NA
ASV1050	Bacteria	Bacteroidetes	Bacteroidia	Bacteroidales	Bacteroidaceae	Bacteroides	NA
ASV1051	Bacteria	Bacteroidetes	Bacteroidia	Bacteroidales	Bacteroidaceae	Bacteroides	NA
ASV1052	Bacteria	Bacteroidetes	Bacteroidia	Bacteroidales	Bacteroidaceae	Bacteroides	NA
ASV1053	Bacteria	Firmicutes	Bacilli	Lactobacillales	Lactobacillaceae	Lactobacillus	NA
ASV1054	Bacteria	Bacteroidetes	Bacteroidia	Bacteroidales	Muribaculaceae	CAG-873	NA
ASV1055	Bacteria	Bacteroidetes	Bacteroidia	Bacteroidales	Rikenellaceae	NA	NA
ASV1056	Bacteria	Bacteroidetes	Bacteroidia	Bacteroidales	Bacteroidaceae	Bacteroides	NA
ASV1057	Bacteria	Bacteroidetes	Bacteroidia	Bacteroidales	Bacteroidaceae	Bacteroides	NA
ASV1058	Bacteria	Bacteroidetes	Bacteroidia	Bacteroidales	Tannerellaceae	Parabacteroides	NA
ASV1059	Bacteria	Bacteroidetes	Bacteroidia	Bacteroidales	Dysgonomonadaceae	NA	NA
ASV1060	Bacteria	Firmicutes	Clostridia	DTU014	NA	NA	NA
ASV1061	Bacteria	Proteobacteria	Deltaproteobacteria	Desulfobacterales	Desulfobacteraceae	Desulfatiferula	NA
ASV1062	Bacteria	Proteobacteria	Alphaproteobacteria	Rhodospirillales	NA	NA	NA
ASV1063	Bacteria	Bacteroidetes	Bacteroidia	Bacteroidales	Tannerellaceae	Parabacteroides	NA
ASV1064	Bacteria	Firmicutes	Clostridia	Clostridiales	Christensenellaceae	Christensenellaceae_R-7_group	NA
ASV1065	Bacteria	Patescibacteria	Gracilibacteria	Absconditabacteriales_(SR1)	NA	NA	NA
ASV1066	Bacteria	Proteobacteria	Deltaproteobacteria	Rs-K70_termite_group	NA	NA	NA
ASV1067	Bacteria	Firmicutes	Clostridia	Clostridiales	Ruminococcaceae	Anaerobacterium	NA
ASV1068	Bacteria	Tenericutes	Mollicutes	Acholeplasmatales	Acholeplasmataceae	Acholeplasma	NA
ASV1069	Bacteria	Proteobacteria	Gammaproteobacteria	Enterobacteriales	Enterobacteriaceae	NA	NA
ASV1070	Bacteria	Firmicutes	Clostridia	Clostridiales	Ruminococcaceae	NA	NA
ASV1071	Bacteria	Bacteroidetes	Bacteroidia	Bacteroidales	Paludibacteraceae	Paludibacter	NA
ASV1072	Bacteria	Proteobacteria	Deltaproteobacteria	Desulfovibrionales	Desulfovibrionaceae	Desulfovibrio	NA
ASV1073	Bacteria	Firmicutes	Clostridia	Clostridiales	Lachnospiraceae	NA	NA
ASV1074	Bacteria	Proteobacteria	Deltaproteobacteria	Desulfovibrionales	Desulfovibrionaceae	NA	NA
ASV1075	Bacteria	Firmicutes	Clostridia	Clostridiales	Ruminococcaceae	Ruminococcus_1	NA
ASV1076	Bacteria	Bacteroidetes	Bacteroidia	Bacteroidales	Bacteroidaceae	Bacteroides	NA
ASV1077	Bacteria	Bacteroidetes	Bacteroidia	Bacteroidales	Bacteroidaceae	Bacteroides	NA
ASV1078	Bacteria	Bacteroidetes	Bacteroidia	Bacteroidales	Dysgonomonadaceae	NA	NA
ASV1079	Bacteria	Proteobacteria	Deltaproteobacteria	Desulfovibrionales	Desulfovibrionaceae	NA	NA
ASV1080	Bacteria	Proteobacteria	Deltaproteobacteria	Desulfobacterales	Desulfobacteraceae	NA	NA
ASV1081	Bacteria	Proteobacteria	Deltaproteobacteria	Desulfovibrionales	Desulfovibrionaceae	Desulfovibrio	NA
ASV1082	Bacteria	Planctomycetes	vadinHA49	NA	NA	NA	NA
ASV1083	Bacteria	Bacteroidetes	Bacteroidia	Bacteroidales	Bacteroidaceae	Bacteroides	NA
ASV1084	Bacteria	Bacteroidetes	Bacteroidia	Bacteroidales	Paludibacteraceae	Paludibacter	NA
ASV1085	Bacteria	Planctomycetes	vadinHA49	NA	NA	NA	NA
ASV1086	Bacteria	Firmicutes	Clostridia	Clostridiales	Ruminococcaceae	Ruminococcus_1	NA
ASV1087	Bacteria	Firmicutes	Clostridia	Clostridiales	Christensenellaceae	Christensenellaceae_R-7_group	NA
ASV1088	Bacteria	Bacteroidetes	Bacteroidia	Bacteroidales	Dysgonomonadaceae	NA	NA
ASV1089	Bacteria	Firmicutes	Clostridia	Clostridiales	Ruminococcaceae	Anaerofilum	NA
ASV1090	Bacteria	Bacteroidetes	Bacteroidia	Bacteroidales	Rikenellaceae	Rikenellaceae_RC9_gut_group	NA
ASV1091	Bacteria	Bacteroidetes	Bacteroidia	Bacteroidales	Tannerellaceae	Parabacteroides	NA
ASV1092	Bacteria	Bacteroidetes	Bacteroidia	Bacteroidales	Dysgonomonadaceae	NA	NA
ASV1093	Bacteria	Proteobacteria	Gammaproteobacteria	Pseudomonadales	Moraxellaceae	Enhydrobacter	NA
ASV1094	Bacteria	Bacteroidetes	Bacteroidia	Bacteroidales	Tannerellaceae	Parabacteroides	NA
ASV1095	Bacteria	Bacteroidetes	Bacteroidia	Bacteroidales	Rikenellaceae	Alistipes	NA
ASV1096	Bacteria	Firmicutes	Clostridia	Clostridiales	Christensenellaceae	Christensenellaceae_R-7_group	NA
ASV1097	Bacteria	Bacteroidetes	Bacteroidia	Bacteroidales	Dysgonomonadaceae	NA	NA
ASV1098	Bacteria	Planctomycetes	vadinHA49	NA	NA	NA	NA
ASV1099	Bacteria	Bacteroidetes	Bacteroidia	Bacteroidales	Tannerellaceae	NA	NA
ASV1100	Bacteria	Bacteroidetes	Bacteroidia	Bacteroidales	Marinifilaceae	NA	NA
ASV1101	Bacteria	Planctomycetes	vadinHA49	NA	NA	NA	NA
ASV1102	Bacteria	Firmicutes	Clostridia	Clostridiales	Ruminococcaceae	NA	NA
ASV1103	Bacteria	Bacteroidetes	Bacteroidia	Bacteroidales	Dysgonomonadaceae	NA	NA
ASV1104	Bacteria	Bacteroidetes	Bacteroidia	Bacteroidales	Bacteroidaceae	Bacteroides	NA
ASV1105	Bacteria	Bacteroidetes	Bacteroidia	Bacteroidales	Tannerellaceae	NA	NA
ASV1106	Bacteria	Firmicutes	Clostridia	Clostridiales	Christensenellaceae	Christensenellaceae_R-7_group	NA
ASV1107	Bacteria	Firmicutes	Clostridia	Clostridiales	Ruminococcaceae	NA	NA
ASV1108	Bacteria	Bacteroidetes	Bacteroidia	Bacteroidales	Bacteroidaceae	Bacteroides	NA
ASV1109	Bacteria	Firmicutes	Clostridia	Clostridiales	Ruminococcaceae	NA	NA
ASV1110	Bacteria	Patescibacteria	Saccharimonadia	Saccharimonadales	Saccharimonadaceae	Candidatus_Saccharimonas	NA
ASV1111	Bacteria	Patescibacteria	Gracilibacteria	Absconditabacteriales_(SR1)	NA	NA	NA
ASV1112	Bacteria	Proteobacteria	Deltaproteobacteria	Desulfobacterales	Desulfobacteraceae	Desulfobotulus	NA
ASV1113	Bacteria	Bacteroidetes	Bacteroidia	Bacteroidales	Bacteroidaceae	Bacteroides	NA
ASV1114	Bacteria	Bacteroidetes	Bacteroidia	Bacteroidales	Tannerellaceae	Parabacteroides	NA
ASV1115	Bacteria	Bacteroidetes	Bacteroidia	Bacteroidales	Marinilabiliaceae	NA	NA
ASV1116	Bacteria	Firmicutes	Clostridia	Clostridiales	Christensenellaceae	Christensenellaceae_R-7_group	NA
ASV1117	Bacteria	Proteobacteria	Gammaproteobacteria	Pseudomonadales	Moraxellaceae	Acinetobacter	NA
ASV1118	Bacteria	Actinobacteria	Actinobacteria	Micromonosporales	Micromonosporaceae	Actinoplanes	NA
ASV1119	Bacteria	Proteobacteria	Alphaproteobacteria	Sphingomonadales	Sphingomonadaceae	Novosphingobium	NA
ASV1120	Bacteria	Firmicutes	Clostridia	Clostridiales	Family_XI	Anaerococcus	NA
ASV1121	Bacteria	Bacteroidetes	Bacteroidia	Bacteroidales	Dysgonomonadaceae	NA	NA
ASV1122	Bacteria	Proteobacteria	Alphaproteobacteria	Acetobacterales	Acetobacteraceae	Acetobacter	NA
ASV1123	Bacteria	Firmicutes	Erysipelotrichia	Erysipelotrichales	Erysipelotrichaceae	Breznakia	NA
ASV1124	Bacteria	Proteobacteria	Deltaproteobacteria	Desulfovibrionales	Desulfovibrionaceae	Desulfovibrio	NA
ASV1125	Bacteria	Firmicutes	Erysipelotrichia	Erysipelotrichales	Erysipelotrichaceae	NA	NA
ASV1126	Bacteria	Firmicutes	Clostridia	Clostridiales	Ruminococcaceae	NA	NA
ASV1127	Bacteria	Bacteroidetes	Bacteroidia	Bacteroidales	Dysgonomonadaceae	NA	NA
ASV1128	Bacteria	Bacteroidetes	Bacteroidia	Bacteroidales	Tannerellaceae	Parabacteroides	NA
ASV1129	Bacteria	Firmicutes	Clostridia	Clostridiales	Ruminococcaceae	Ruminococcus_1	NA
ASV1130	Bacteria	Proteobacteria	Gammaproteobacteria	Betaproteobacteriales	A21b	NA	NA
ASV1131	Bacteria	Bacteroidetes	Bacteroidia	Bacteroidales	Bacteroidaceae	Bacteroides	NA
ASV1132	Bacteria	Bacteroidetes	Bacteroidia	Bacteroidales	Bacteroidaceae	Bacteroides	NA
ASV1133	Bacteria	Firmicutes	Clostridia	Clostridiales	Ruminococcaceae	NA	NA
ASV1134	Bacteria	Proteobacteria	Deltaproteobacteria	Desulfobacterales	Desulfobulbaceae	Desulfobulbus	NA
ASV1135	Bacteria	Bacteroidetes	Bacteroidia	Bacteroidales	Tannerellaceae	Tannerella	NA
ASV1136	Bacteria	Bacteroidetes	Bacteroidia	Bacteroidales	Bacteroidaceae	Bacteroides	NA
ASV1137	Bacteria	Firmicutes	Clostridia	Clostridiales	NA	NA	NA
ASV1138	Bacteria	Proteobacteria	Deltaproteobacteria	Desulfobacterales	Desulfobacteraceae	Desulfatiferula	NA
ASV1139	Bacteria	Bacteroidetes	Bacteroidia	Bacteroidales	Bacteroidaceae	Bacteroides	NA
ASV1140	Bacteria	Firmicutes	Clostridia	Clostridiales	Ruminococcaceae	NA	NA
ASV1141	Bacteria	Firmicutes	Clostridia	Clostridiales	Ruminococcaceae	Ruminiclostridium_5	NA
ASV1142	Bacteria	Patescibacteria	Microgenomatia	Candidatus_Pacebacteria	NA	NA	NA
ASV1143	Bacteria	Proteobacteria	Gammaproteobacteria	Alteromonadales	Psychromonadaceae	Psychromonas	NA
ASV1144	Bacteria	Bacteroidetes	Bacteroidia	Bacteroidales	Dysgonomonadaceae	NA	NA
ASV1145	Bacteria	Bacteroidetes	Bacteroidia	NA	NA	NA	NA
ASV1146	Bacteria	Firmicutes	Clostridia	Clostridiales	Lachnospiraceae	Incertae_Sedis	NA
ASV1147	Bacteria	Firmicutes	Clostridia	Clostridiales	Christensenellaceae	Christensenellaceae_R-7_group	NA
ASV1148	Bacteria	Firmicutes	Bacilli	Lactobacillales	Lactobacillaceae	Lactobacillus	NA
ASV1149	Bacteria	Planctomycetes	vadinHA49	NA	NA	NA	NA
ASV1150	Bacteria	Firmicutes	Clostridia	Clostridiales	Christensenellaceae	NA	NA
ASV1151	Bacteria	Firmicutes	Clostridia	Clostridiales	Ruminococcaceae	Ruminococcaceae_UCG-007	NA
ASV1152	Bacteria	Bacteroidetes	Bacteroidia	Bacteroidales	Tannerellaceae	Parabacteroides	NA
ASV1153	Bacteria	Proteobacteria	Alphaproteobacteria	Acetobacterales	Acetobacteraceae	Acetobacter	NA
ASV1154	Bacteria	Proteobacteria	Alphaproteobacteria	Acetobacterales	Acetobacteraceae	Acetobacter	NA
ASV1155	Bacteria	Firmicutes	Bacilli	Bacillales	Staphylococcaceae	Staphylococcus	NA
ASV1156	Bacteria	Patescibacteria	Saccharimonadia	Saccharimonadales	NA	NA	NA
ASV1157	Bacteria	Proteobacteria	Alphaproteobacteria	Rhizobiales	Devosiaceae	Devosia	NA
ASV1158	Bacteria	Proteobacteria	Gammaproteobacteria	Enterobacteriales	Enterobacteriaceae	Serratia	NA
ASV1159	Bacteria	Proteobacteria	Deltaproteobacteria	Desulfovibrionales	Desulfovibrionaceae	Desulfovibrio	NA
ASV1160	Bacteria	Bacteroidetes	Bacteroidia	Bacteroidales	Dysgonomonadaceae	NA	NA
ASV1161	Bacteria	Epsilonbacteraeota	Campylobacteria	Campylobacterales	Sulfurospirillaceae	Sulfurospirillum	NA
ASV1162	Bacteria	Bacteroidetes	Bacteroidia	Bacteroidales	NA	NA	NA
ASV1163	Bacteria	Bacteroidetes	Bacteroidia	Sphingobacteriales	Lentimicrobiaceae	NA	NA
ASV1164	Bacteria	Firmicutes	Erysipelotrichia	Erysipelotrichales	Erysipelotrichaceae	Erysipelatoclostridium	NA
ASV1165	Bacteria	Bacteroidetes	Bacteroidia	Bacteroidales	M2PB4-65_termite_group	NA	NA
ASV1166	Bacteria	Planctomycetes	vadinHA49	NA	NA	NA	NA
ASV1167	Bacteria	Proteobacteria	Deltaproteobacteria	Desulfovibrionales	Desulfovibrionaceae	Desulfovibrio	NA
ASV1168	Bacteria	Bacteroidetes	Bacteroidia	Bacteroidales	Bacteroidaceae	Bacteroides	NA
ASV1169	Bacteria	Bacteroidetes	Bacteroidia	Bacteroidales	M2PB4-65_termite_group	NA	NA
ASV1170	Bacteria	Bacteroidetes	Bacteroidia	Bacteroidales	Dysgonomonadaceae	NA	NA
ASV1171	Bacteria	Bacteroidetes	Bacteroidia	Bacteroidales	Bacteroidaceae	Bacteroides	NA
ASV1172	Bacteria	NA	NA	NA	NA	NA	NA
ASV1173	Bacteria	Planctomycetes	vadinHA49	NA	NA	NA	NA
ASV1174	Bacteria	Bacteroidetes	Bacteroidia	Bacteroidales	Bacteroidaceae	Bacteroides	NA
ASV1175	Bacteria	Firmicutes	Clostridia	Clostridiales	Ruminococcaceae	Candidatus_Soleaferrea	NA
ASV1176	Bacteria	Proteobacteria	Deltaproteobacteria	Desulfovibrionales	Desulfovibrionaceae	Desulfovibrio	NA
ASV1177	Bacteria	Bacteroidetes	Bacteroidia	Bacteroidales	Bacteroidaceae	Bacteroides	NA
ASV1178	Bacteria	Firmicutes	Clostridia	Clostridiales	Christensenellaceae	Christensenellaceae_R-7_group	NA
ASV1179	Bacteria	Bacteroidetes	Bacteroidia	Bacteroidales	Tannerellaceae	NA	NA
ASV1180	Bacteria	Tenericutes	Mollicutes	Mollicutes_RF39	NA	NA	NA
ASV1181	Bacteria	Bacteroidetes	Bacteroidia	Bacteroidales	Bacteroidaceae	Bacteroides	NA
ASV1182	Bacteria	Firmicutes	Clostridia	Clostridiales	Ruminococcaceae	Ruminococcus_1	NA
ASV1183	Bacteria	Firmicutes	Bacilli	Lactobacillales	Lactobacillaceae	Lactobacillus	NA
ASV1184	Bacteria	Bacteroidetes	Bacteroidia	Bacteroidales	Dysgonomonadaceae	Dysgonomonas	NA
ASV1185	Bacteria	Bacteroidetes	Bacteroidia	Bacteroidales	Tannerellaceae	Parabacteroides	NA
ASV1186	Bacteria	Bacteroidetes	Bacteroidia	Bacteroidales	Bacteroidaceae	Bacteroides	NA
ASV1187	Bacteria	Patescibacteria	Saccharimonadia	Saccharimonadales	Saccharimonadaceae	Candidatus_Saccharimonas	NA
ASV1188	Bacteria	Bacteroidetes	Bacteroidia	Bacteroidales	Bacteroidaceae	Bacteroides	NA
ASV1189	Bacteria	Bacteroidetes	Bacteroidia	Bacteroidales	Bacteroidaceae	Bacteroides	NA
ASV1190	Bacteria	Bacteroidetes	Bacteroidia	Bacteroidales	Muribaculaceae	CAG-873	NA
ASV1191	Bacteria	Firmicutes	Clostridia	Clostridiales	Lachnospiraceae	NA	NA
ASV1192	Bacteria	Bacteroidetes	Bacteroidia	Bacteroidales	Tannerellaceae	Parabacteroides	NA
ASV1193	Bacteria	Deferribacteres	Deferribacteres	Deferribacterales	Deferribacteraceae	Mucispirillum	NA
ASV1194	Bacteria	Firmicutes	Bacilli	Lactobacillales	Enterococcaceae	Enterococcus	NA
ASV1195	Bacteria	Proteobacteria	Deltaproteobacteria	Desulfovibrionales	Desulfovibrionaceae	Desulfovibrio	NA
ASV1196	Bacteria	Firmicutes	Clostridia	Clostridiales	Ruminococcaceae	Candidatus_Soleaferrea	NA
ASV1197	Bacteria	Firmicutes	Bacilli	Lactobacillales	Leuconostocaceae	NA	NA
ASV1198	Bacteria	Actinobacteria	Actinobacteria	Micrococcales	Microbacteriaceae	Galbitalea	NA
ASV1199	Bacteria	Proteobacteria	Gammaproteobacteria	Betaproteobacteriales	Burkholderiaceae	Polaromonas	NA
ASV1200	Bacteria	Proteobacteria	Alphaproteobacteria	Acetobacterales	Acetobacteraceae	Acetobacter	NA
ASV1201	Bacteria	Firmicutes	Clostridia	Clostridiales	Ruminococcaceae	Ruminococcus_1	NA
ASV1202	Bacteria	Bacteroidetes	Bacteroidia	Bacteroidales	Dysgonomonadaceae	NA	NA
ASV1203	Bacteria	Bacteroidetes	Bacteroidia	Bacteroidales	Tannerellaceae	Parabacteroides	NA
ASV1204	Bacteria	Proteobacteria	Deltaproteobacteria	Desulfovibrionales	Desulfovibrionaceae	NA	NA
ASV1205	Bacteria	Bacteroidetes	Bacteroidia	Bacteroidales	CR-115	NA	NA
ASV1206	Bacteria	Proteobacteria	Deltaproteobacteria	Desulfobacterales	Desulfobacteraceae	NA	NA
ASV1207	Bacteria	Patescibacteria	Saccharimonadia	Saccharimonadales	Saccharimonadaceae	Candidatus_Saccharimonas	NA
ASV1208	Bacteria	Firmicutes	Clostridia	Clostridiales	Ruminococcaceae	Anaerotruncus	NA
ASV1209	Bacteria	Firmicutes	Clostridia	NA	NA	NA	NA
ASV1210	Bacteria	Bacteroidetes	Bacteroidia	Bacteroidales	Dysgonomonadaceae	NA	NA
ASV1211	Bacteria	Bacteroidetes	Bacteroidia	Bacteroidales	Bacteroidaceae	Bacteroides	NA
ASV1212	Bacteria	Bacteroidetes	Bacteroidia	Bacteroidales	Bacteroidaceae	Bacteroides	NA
ASV1213	Bacteria	Bacteroidetes	Bacteroidia	Bacteroidales	Dysgonomonadaceae	NA	NA
ASV1214	Bacteria	Firmicutes	Clostridia	Clostridiales	Ruminococcaceae	Ruminococcus_1	NA
ASV1215	Bacteria	Firmicutes	Clostridia	Clostridiales	Christensenellaceae	Christensenellaceae_R-7_group	NA
ASV1216	Bacteria	Bacteroidetes	Bacteroidia	Bacteroidales	Bacteroidaceae	Bacteroides	NA
ASV1217	Bacteria	Bacteroidetes	Bacteroidia	Bacteroidales	Dysgonomonadaceae	NA	NA
ASV1218	Bacteria	Planctomycetes	vadinHA49	NA	NA	NA	NA
ASV1219	Bacteria	Proteobacteria	Deltaproteobacteria	Desulfovibrionales	Desulfovibrionaceae	Desulfovibrio	NA
ASV1220	Bacteria	Spirochaetes	Spirochaetia	Spirochaetales	Spirochaetaceae	Sphaerochaeta	NA
ASV1221	Bacteria	Bacteroidetes	Bacteroidia	Bacteroidales	Dysgonomonadaceae	NA	NA
ASV1222	Bacteria	Proteobacteria	Deltaproteobacteria	Desulfobacterales	Desulfobacteraceae	Desulfatiferula	NA
ASV1223	Bacteria	Bacteroidetes	Bacteroidia	Bacteroidales	Bacteroidaceae	Bacteroides	NA
ASV1224	Bacteria	Firmicutes	Clostridia	Clostridiales	Ruminococcaceae	NA	NA
ASV1225	Bacteria	Bacteroidetes	Bacteroidia	Bacteroidales	NA	NA	NA
ASV1226	Bacteria	Proteobacteria	Deltaproteobacteria	Desulfovibrionales	Desulfovibrionaceae	Desulfovibrio	NA
ASV1227	Bacteria	Firmicutes	Erysipelotrichia	Erysipelotrichales	Erysipelotrichaceae	NA	NA
ASV1228	Bacteria	Patescibacteria	Saccharimonadia	Saccharimonadales	NA	NA	NA
ASV1229	Bacteria	Bacteroidetes	Bacteroidia	Bacteroidales	Dysgonomonadaceae	Candidatus_Symbiothrix	NA
ASV1230	Bacteria	Firmicutes	Bacilli	Lactobacillales	Enterococcaceae	Enterococcus	NA
ASV1231	Bacteria	Patescibacteria	Saccharimonadia	Saccharimonadales	Saccharimonadaceae	Candidatus_Saccharimonas	NA
ASV1232	Bacteria	Bacteroidetes	Bacteroidia	Bacteroidales	Rikenellaceae	Alistipes	NA
ASV1233	Bacteria	Bacteroidetes	Bacteroidia	NA	NA	NA	NA
ASV1234	Bacteria	Bacteroidetes	Bacteroidia	Bacteroidales	Paludibacteraceae	Paludibacter	NA
ASV1235	Bacteria	Bacteroidetes	Bacteroidia	Bacteroidales	Tannerellaceae	NA	NA
ASV1236	Bacteria	Firmicutes	Clostridia	Clostridiales	Family_XIII	NA	NA
ASV1237	Bacteria	Firmicutes	Bacilli	Lactobacillales	Lactobacillaceae	Lactobacillus	NA
ASV1238	Bacteria	Patescibacteria	Saccharimonadia	Saccharimonadales	Saccharimonadaceae	Candidatus_Saccharimonas	NA
ASV1239	Bacteria	Firmicutes	Clostridia	Clostridiales	Ruminococcaceae	Ruminococcaceae_UCG-014	NA
ASV1240	Bacteria	Bacteroidetes	Bacteroidia	Bacteroidales	Dysgonomonadaceae	NA	NA
ASV1241	Bacteria	Bacteroidetes	Bacteroidia	Bacteroidales	Dysgonomonadaceae	NA	NA
ASV1242	Bacteria	Patescibacteria	Saccharimonadia	Saccharimonadales	Saccharimonadaceae	Candidatus_Saccharimonas	NA
ASV1243	Bacteria	Proteobacteria	Gammaproteobacteria	Enterobacteriales	Enterobacteriaceae	Raoultella	NA
ASV1244	Bacteria	Firmicutes	Clostridia	Clostridiales	Christensenellaceae	Christensenellaceae_R-7_group	NA
ASV1245	Bacteria	Firmicutes	Clostridia	Clostridiales	Christensenellaceae	Christensenellaceae_R-7_group	NA
ASV1246	Bacteria	Bacteroidetes	Bacteroidia	Bacteroidales	Bacteroidaceae	Bacteroides	NA
ASV1247	Bacteria	Proteobacteria	Deltaproteobacteria	Desulfobacterales	Desulfobacteraceae	Desulfobotulus	NA
ASV1248	Bacteria	Firmicutes	Clostridia	Clostridiales	Lachnospiraceae	Robinsoniella	NA
ASV1249	Bacteria	Bacteroidetes	Bacteroidia	Bacteroidales	Paludibacteraceae	Paludibacter	NA
ASV1250	Bacteria	Bacteroidetes	Bacteroidia	Bacteroidales	Dysgonomonadaceae	NA	NA
ASV1251	Bacteria	Bacteroidetes	Bacteroidia	Bacteroidales	Bacteroidaceae	Bacteroides	NA
ASV1252	Bacteria	Bacteroidetes	Bacteroidia	Bacteroidales	Dysgonomonadaceae	NA	NA
ASV1253	Bacteria	Patescibacteria	Saccharimonadia	Saccharimonadales	Saccharimonadaceae	Candidatus_Saccharimonas	NA
ASV1254	Bacteria	Bacteroidetes	Bacteroidia	Bacteroidales	Tannerellaceae	NA	NA
ASV1255	Bacteria	Firmicutes	Clostridia	Clostridiales	Ruminococcaceae	NA	NA
ASV1256	Bacteria	Bacteroidetes	Bacteroidia	Bacteroidales	Dysgonomonadaceae	NA	NA
ASV1257	Bacteria	Bacteroidetes	Bacteroidia	Bacteroidales	Bacteroidaceae	Bacteroides	NA
ASV1258	Bacteria	Deinococcus-Thermus	Deinococci	Thermales	Thermaceae	Thermus	NA
ASV1259	Bacteria	Bacteroidetes	Bacteroidia	Bacteroidales	Paludibacteraceae	H1	NA
ASV1260	Bacteria	Firmicutes	Bacilli	Lactobacillales	Enterococcaceae	Enterococcus	NA
ASV1261	Bacteria	Proteobacteria	Gammaproteobacteria	Enterobacteriales	Enterobacteriaceae	Raoultella	NA
ASV1262	Bacteria	Firmicutes	Clostridia	Clostridiales	Christensenellaceae	Christensenellaceae_R-7_group	NA
ASV1263	Bacteria	Proteobacteria	Gammaproteobacteria	Enterobacteriales	Enterobacteriaceae	Raoultella	NA
ASV1264	Bacteria	Patescibacteria	Gracilibacteria	Absconditabacteriales_(SR1)	NA	NA	NA
ASV1265	Bacteria	Proteobacteria	Alphaproteobacteria	Rhizobiales	Beijerinckiaceae	Qingshengfania	NA
ASV1266	Bacteria	Firmicutes	Clostridia	Clostridiales	Lachnospiraceae	NA	NA
ASV1267	Bacteria	Firmicutes	Negativicutes	Selenomonadales	Acidaminococcaceae	Phascolarctobacterium	NA
ASV1268	Bacteria	Patescibacteria	Saccharimonadia	Saccharimonadales	NA	NA	NA
ASV1269	Bacteria	Proteobacteria	Alphaproteobacteria	Acetobacterales	Acetobacteraceae	Acetobacter	NA
ASV1270	Bacteria	Actinobacteria	Actinobacteria	Micrococcales	Promicromonosporaceae	Cellulosimicrobium	NA
ASV1271	Bacteria	Bacteroidetes	Bacteroidia	Flavobacteriales	Weeksellaceae	Chryseobacterium	NA
ASV1272	Bacteria	Proteobacteria	Alphaproteobacteria	Acetobacterales	Acetobacteraceae	Acetobacter	NA
ASV1273	Bacteria	Proteobacteria	Gammaproteobacteria	Enterobacteriales	Enterobacteriaceae	Kluyvera	NA
ASV1274	Bacteria	Proteobacteria	Gammaproteobacteria	Pseudomonadales	Pseudomonadaceae	Pseudomonas	NA
ASV1275	Bacteria	Proteobacteria	Gammaproteobacteria	NA	NA	NA	NA
ASV1276	Bacteria	Firmicutes	Clostridia	Clostridiales	Ruminococcaceae	Ruminococcus_1	NA
ASV1277	Bacteria	Proteobacteria	Deltaproteobacteria	Desulfovibrionales	Desulfovibrionaceae	NA	NA
ASV1278	Bacteria	Proteobacteria	Deltaproteobacteria	Desulfovibrionales	Desulfovibrionaceae	Desulfovibrio	NA
ASV1279	Bacteria	Firmicutes	Bacilli	Lactobacillales	Streptococcaceae	Lactococcus	NA
ASV1280	Bacteria	Bacteroidetes	Bacteroidia	Bacteroidales	Tannerellaceae	NA	NA
ASV1281	Bacteria	Bacteroidetes	Bacteroidia	Bacteroidales	Paludibacteraceae	Paludibacter	NA
ASV1282	Bacteria	Planctomycetes	vadinHA49	NA	NA	NA	NA
ASV1283	Bacteria	Elusimicrobia	Endomicrobia	Endomicrobiales	Endomicrobiaceae	Candidatus_Endomicrobium	NA
ASV1284	Bacteria	Bacteroidetes	Bacteroidia	Bacteroidales	Tannerellaceae	Parabacteroides	NA
ASV1285	Bacteria	Proteobacteria	Deltaproteobacteria	Desulfovibrionales	Desulfovibrionaceae	Desulfovibrio	NA
ASV1286	Bacteria	Bacteroidetes	Bacteroidia	Bacteroidales	COB_P4-1_termite_group	NA	NA
ASV1287	Bacteria	Firmicutes	Erysipelotrichia	Erysipelotrichales	Erysipelotrichaceae	Breznakia	NA
ASV1288	Bacteria	Bacteroidetes	Bacteroidia	Bacteroidales	Bacteroidaceae	Bacteroides	NA
ASV1289	Bacteria	Bacteroidetes	Bacteroidia	Bacteroidales	Dysgonomonadaceae	NA	NA
ASV1290	Bacteria	Bacteroidetes	Bacteroidia	Bacteroidales	Bacteroidaceae	Bacteroides	NA
ASV1291	Bacteria	Planctomycetes	vadinHA49	NA	NA	NA	NA
ASV1292	Bacteria	Bacteroidetes	Bacteroidia	Bacteroidales	Bacteroidaceae	Bacteroides	NA
ASV1293	Bacteria	Proteobacteria	Deltaproteobacteria	Desulfovibrionales	Desulfovibrionaceae	Desulfovibrio	NA
ASV1294	Bacteria	Proteobacteria	Deltaproteobacteria	Desulfarculales	Desulfarculaceae	NA	NA
ASV1295	Bacteria	Bacteroidetes	Bacteroidia	Bacteroidales	Tannerellaceae	Tannerella	NA
ASV1296	Bacteria	Bacteroidetes	Bacteroidia	Bacteroidales	Dysgonomonadaceae	NA	NA
ASV1297	Bacteria	Bacteroidetes	Bacteroidia	Bacteroidales	Bacteroidaceae	Bacteroides	NA
ASV1298	Bacteria	Bacteroidetes	Bacteroidia	Bacteroidales	Rikenellaceae	Alistipes	NA
ASV1299	Bacteria	Firmicutes	Clostridia	Clostridiales	Ruminococcaceae	NA	NA
ASV1300	Bacteria	Firmicutes	Clostridia	Clostridiales	Christensenellaceae	Christensenellaceae_R-7_group	NA
ASV1301	Bacteria	Proteobacteria	Gammaproteobacteria	Enterobacteriales	Enterobacteriaceae	Raoultella	NA
ASV1302	Bacteria	Bacteroidetes	Bacteroidia	Bacteroidales	Marinifilaceae	NA	NA
ASV1303	Bacteria	Firmicutes	Clostridia	Clostridiales	Christensenellaceae	NA	NA
ASV1304	Bacteria	Firmicutes	Clostridia	Clostridiales	Ruminococcaceae	NA	NA
ASV1305	Bacteria	Actinobacteria	Actinobacteria	Micrococcales	Micrococcaceae	Pseudarthrobacter	NA
ASV1306	Bacteria	Firmicutes	Erysipelotrichia	Erysipelotrichales	Erysipelotrichaceae	Breznakia	NA
ASV1307	Bacteria	Bacteroidetes	Bacteroidia	Bacteroidales	Tannerellaceae	Parabacteroides	NA
ASV1308	Bacteria	Firmicutes	Clostridia	Clostridiales	Ruminococcaceae	Ruminococcaceae_UCG-014	NA
ASV1309	Bacteria	Bacteroidetes	Bacteroidia	Bacteroidales	Bacteroidaceae	Bacteroides	NA
ASV1310	Bacteria	Firmicutes	Erysipelotrichia	Erysipelotrichales	Erysipelotrichaceae	Erysipelatoclostridium	NA
ASV1311	Bacteria	Bacteroidetes	Bacteroidia	Bacteroidales	Bacteroidaceae	Bacteroides	NA
ASV1312	Bacteria	Firmicutes	Clostridia	Clostridiales	Family_XIII	NA	NA
ASV1313	Bacteria	Bacteroidetes	Bacteroidia	Bacteroidales	Bacteroidaceae	Bacteroides	NA
ASV1314	Bacteria	Bacteroidetes	Bacteroidia	Bacteroidales	Dysgonomonadaceae	NA	NA
ASV1315	Bacteria	Firmicutes	Clostridia	Clostridiales	Ruminococcaceae	Ruminococcaceae_UCG-014	NA
ASV1316	Bacteria	Firmicutes	Clostridia	Clostridiales	Ruminococcaceae	Intestinimonas	NA
ASV1317	Bacteria	Firmicutes	Clostridia	Clostridiales	Ruminococcaceae	Ruminococcus_1	NA
ASV1318	Bacteria	Firmicutes	Clostridia	Clostridiales	Ruminococcaceae	Ruminococcaceae_NK4A214_group	NA
ASV1319	Bacteria	Proteobacteria	Deltaproteobacteria	Desulfovibrionales	Desulfovibrionaceae	Desulfovibrio	NA
ASV1320	Bacteria	Firmicutes	Clostridia	Clostridiales	Ruminococcaceae	GCA-900066225	NA
ASV1321	Bacteria	Proteobacteria	Alphaproteobacteria	Rhizobiales	Xanthobacteraceae	NA	NA
ASV1322	Bacteria	Proteobacteria	Alphaproteobacteria	Acetobacterales	Acetobacteraceae	Acetobacter	NA
ASV1323	Bacteria	Proteobacteria	Alphaproteobacteria	Caulobacterales	Caulobacteraceae	Brevundimonas	NA
ASV1324	Bacteria	Proteobacteria	Gammaproteobacteria	Pseudomonadales	Moraxellaceae	Acinetobacter	NA
ASV1325	Bacteria	Firmicutes	Bacilli	Lactobacillales	Streptococcaceae	Streptococcus	NA
ASV1326	Bacteria	Proteobacteria	Gammaproteobacteria	Pseudomonadales	Moraxellaceae	Acinetobacter	NA
ASV1327	Bacteria	Firmicutes	Clostridia	Clostridiales	Christensenellaceae	NA	NA
ASV1328	Bacteria	Firmicutes	Clostridia	Clostridiales	Ruminococcaceae	Ruminococcaceae_UCG-014	NA
ASV1329	Bacteria	Bacteroidetes	Bacteroidia	Bacteroidales	Tannerellaceae	Parabacteroides	NA
ASV1330	Bacteria	Firmicutes	Clostridia	Clostridiales	Lachnospiraceae	NA	NA
ASV1331	Bacteria	Bacteroidetes	Bacteroidia	Bacteroidales	Paludibacteraceae	Paludibacter	NA
ASV1332	Bacteria	Firmicutes	Clostridia	Clostridiales	Lachnospiraceae	NA	NA
ASV1333	Bacteria	Bacteroidetes	Bacteroidia	Bacteroidales	vadinHA21	NA	NA
ASV1334	Bacteria	Firmicutes	Clostridia	Clostridiales	Ruminococcaceae	Ruminococcaceae_UCG-007	NA
ASV1335	Bacteria	Proteobacteria	Deltaproteobacteria	Desulfobacterales	Desulfobacteraceae	NA	NA
ASV1336	Bacteria	Firmicutes	Clostridia	Clostridiales	Ruminococcaceae	Ruminococcaceae_UCG-014	NA
ASV1337	Bacteria	Planctomycetes	vadinHA49	NA	NA	NA	NA
ASV1338	Bacteria	Firmicutes	Clostridia	Clostridiales	Christensenellaceae	Christensenellaceae_R-7_group	NA
ASV1339	Bacteria	Bacteroidetes	Bacteroidia	Bacteroidales	Rikenellaceae	Alistipes	NA
ASV1340	Bacteria	Planctomycetes	vadinHA49	NA	NA	NA	NA
ASV1341	Bacteria	Bacteroidetes	Bacteroidia	Bacteroidales	Bacteroidaceae	Bacteroides	NA
ASV1342	Bacteria	Bacteroidetes	Bacteroidia	Bacteroidales	Bacteroidaceae	Bacteroides	NA
ASV1343	Bacteria	Bacteroidetes	Bacteroidia	Bacteroidales	Tannerellaceae	Parabacteroides	NA
ASV1344	Bacteria	Bacteroidetes	Bacteroidia	Bacteroidales	Bacteroidaceae	Bacteroides	NA
ASV1345	Bacteria	Bacteroidetes	Bacteroidia	Bacteroidales	Dysgonomonadaceae	Dysgonomonas	NA
ASV1346	Bacteria	Actinobacteria	Actinobacteria	Corynebacteriales	Nocardiaceae	NA	NA
ASV1347	Bacteria	Firmicutes	Erysipelotrichia	Erysipelotrichales	Erysipelotrichaceae	NA	NA
ASV1348	Bacteria	Bacteroidetes	Bacteroidia	Bacteroidales	Marinifilaceae	NA	NA
ASV1349	Bacteria	Firmicutes	Clostridia	Clostridiales	Ruminococcaceae	Ruminococcaceae_UCG-014	NA
ASV1350	Bacteria	Bacteroidetes	Bacteroidia	Sphingobacteriales	Lentimicrobiaceae	NA	NA
ASV1351	Bacteria	Bacteroidetes	Bacteroidia	Bacteroidales	Bacteroidaceae	Bacteroides	NA
ASV1352	Bacteria	Firmicutes	Clostridia	Clostridiales	Christensenellaceae	Christensenellaceae_R-7_group	NA
ASV1353	Bacteria	Firmicutes	Clostridia	Clostridiales	Ruminococcaceae	Ruminococcaceae_NK4A214_group	NA
ASV1354	Bacteria	Bacteroidetes	Bacteroidia	Bacteroidales	Tannerellaceae	Parabacteroides	NA
ASV1355	Bacteria	Firmicutes	Clostridia	Clostridiales	Ruminococcaceae	Ruminococcaceae_UCG-014	NA
ASV1356	Bacteria	Bacteroidetes	Bacteroidia	Bacteroidales	Tannerellaceae	Parabacteroides	NA
ASV1357	Bacteria	Firmicutes	Clostridia	Clostridiales	Christensenellaceae	Christensenellaceae_R-7_group	NA
ASV1358	Bacteria	Bacteroidetes	Bacteroidia	Bacteroidales	Bacteroidaceae	Bacteroides	NA
ASV1359	Bacteria	Bacteroidetes	Bacteroidia	Bacteroidales	Muribaculaceae	CAG-873	NA
ASV1360	Bacteria	Firmicutes	Bacilli	Lactobacillales	NA	NA	NA
ASV1361	Bacteria	Firmicutes	Bacilli	Lactobacillales	Enterococcaceae	Melissococcus	NA
ASV1362	Bacteria	Bacteroidetes	Bacteroidia	Bacteroidales	Dysgonomonadaceae	Dysgonomonas	NA
ASV1363	Bacteria	Firmicutes	Clostridia	Clostridiales	Ruminococcaceae	Ruminococcaceae_UCG-014	NA
ASV1364	Bacteria	Bacteroidetes	Bacteroidia	Flavobacteriales	Blattabacteriaceae	Blattabacterium	NA
ASV1365	Bacteria	Firmicutes	Bacilli	Lactobacillales	Lactobacillaceae	Lactobacillus	NA
ASV1366	Bacteria	Actinobacteria	Actinobacteria	Corynebacteriales	Corynebacteriaceae	Corynebacterium_1	NA
ASV1367	Bacteria	Tenericutes	Mollicutes	Mollicutes_RF39	NA	NA	NA
ASV1368	Bacteria	Firmicutes	Clostridia	Clostridiales	Family_XIII	NA	NA
ASV1369	Bacteria	Bacteroidetes	Bacteroidia	Bacteroidales	Dysgonomonadaceae	NA	NA
ASV1370	Bacteria	Firmicutes	Bacilli	Lactobacillales	Lactobacillaceae	Lactobacillus	NA
ASV1371	Bacteria	Proteobacteria	Alphaproteobacteria	Acetobacterales	Acetobacteraceae	Acetobacter	NA
ASV1372	Bacteria	Proteobacteria	Gammaproteobacteria	Betaproteobacteriales	Burkholderiaceae	Massilia	NA
ASV1373	Bacteria	Proteobacteria	Alphaproteobacteria	Acetobacterales	Acetobacteraceae	Acetobacter	NA
ASV1374	Bacteria	Proteobacteria	Alphaproteobacteria	Rhizobiales	Beijerinckiaceae	Microvirga	NA
ASV1375	Bacteria	Proteobacteria	Gammaproteobacteria	Betaproteobacteriales	Burkholderiaceae	Variovorax	NA
ASV1376	Bacteria	Proteobacteria	Gammaproteobacteria	Betaproteobacteriales	Burkholderiaceae	Polaromonas	NA
ASV1377	Bacteria	Bacteroidetes	Bacteroidia	Bacteroidales	Rikenellaceae	Rikenellaceae_RC9_gut_group	NA
ASV1378	Bacteria	Firmicutes	Clostridia	Clostridiales	Ruminococcaceae	NA	NA
ASV1379	Bacteria	Firmicutes	Bacilli	Lactobacillales	Enterococcaceae	Enterococcus	NA
ASV1380	Bacteria	Bacteroidetes	Bacteroidia	Bacteroidales	Marinilabiliaceae	NA	NA
ASV1381	Bacteria	Bacteroidetes	Bacteroidia	Bacteroidales	Rs-E47_termite_group	NA	NA
ASV1382	Bacteria	Bacteroidetes	Bacteroidia	Bacteroidales	Tannerellaceae	Parabacteroides	NA
ASV1383	Bacteria	Proteobacteria	Deltaproteobacteria	Desulfobacterales	Desulfobacteraceae	NA	NA
ASV1384	Bacteria	Proteobacteria	Deltaproteobacteria	Desulfovibrionales	Desulfovibrionaceae	Desulfovibrio	NA
ASV1385	Bacteria	Bacteroidetes	Bacteroidia	Bacteroidales	Dysgonomonadaceae	NA	NA
ASV1386	Bacteria	Firmicutes	Clostridia	Clostridiales	Ruminococcaceae	Ruminococcaceae_NK4A214_group	NA
ASV1387	Bacteria	Bacteroidetes	Bacteroidia	Bacteroidales	Bacteroidaceae	Bacteroides	NA
ASV1388	Bacteria	Proteobacteria	Deltaproteobacteria	Desulfovibrionales	Desulfovibrionaceae	Desulfovibrio	NA
ASV1389	Bacteria	Bacteroidetes	Bacteroidia	Bacteroidales	Dysgonomonadaceae	NA	NA
ASV1390	Bacteria	Bacteroidetes	Bacteroidia	Bacteroidales	Bacteroidaceae	Bacteroides	NA
ASV1391	Bacteria	Firmicutes	Clostridia	Clostridiales	Ruminococcaceae	NA	NA
ASV1392	Bacteria	Bacteroidetes	Bacteroidia	Bacteroidales	Bacteroidaceae	Bacteroides	NA
ASV1393	Bacteria	Bacteroidetes	Bacteroidia	Bacteroidales	Bacteroidaceae	Bacteroides	NA
ASV1394	Bacteria	Patescibacteria	Saccharimonadia	Saccharimonadales	Saccharimonadaceae	Candidatus_Saccharimonas	NA
ASV1395	Bacteria	Firmicutes	Clostridia	Clostridiales	Ruminococcaceae	Pygmaiobacter	NA
ASV1396	Bacteria	Bacteroidetes	Bacteroidia	Bacteroidales	Marinifilaceae	NA	NA
ASV1397	Bacteria	Firmicutes	Clostridia	Clostridiales	Ruminococcaceae	Ruminococcus_1	NA
ASV1398	Bacteria	Bacteroidetes	Bacteroidia	Bacteroidales	Dysgonomonadaceae	NA	NA
ASV1399	Bacteria	Bacteroidetes	Bacteroidia	Bacteroidales	Dysgonomonadaceae	NA	NA
ASV1400	Bacteria	Bacteroidetes	Bacteroidia	Bacteroidales	Dysgonomonadaceae	NA	NA
ASV1401	Bacteria	Bacteroidetes	Bacteroidia	Bacteroidales	Dysgonomonadaceae	NA	NA
ASV1402	Bacteria	Bacteroidetes	Bacteroidia	Bacteroidales	Paludibacteraceae	Paludibacter	NA
ASV1403	Bacteria	Bacteroidetes	Bacteroidia	Bacteroidales	Tannerellaceae	Parabacteroides	NA
ASV1404	Bacteria	Proteobacteria	Deltaproteobacteria	Desulfobacterales	Desulfobacteraceae	Desulfobotulus	NA
ASV1405	Bacteria	Bacteroidetes	Bacteroidia	Bacteroidales	Dysgonomonadaceae	NA	NA
ASV1406	Bacteria	Actinobacteria	Actinobacteria	Actinomycetales	Actinomycetaceae	Actinomyces	NA
ASV1407	Bacteria	Firmicutes	Clostridia	Clostridiales	Peptococcaceae	NA	NA
ASV1408	Bacteria	Bacteroidetes	Bacteroidia	Bacteroidales	Paludibacteraceae	Paludibacter	NA
ASV1409	Bacteria	Bacteroidetes	Bacteroidia	Bacteroidales	Bacteroidaceae	Bacteroides	NA
ASV1410	Bacteria	Bacteroidetes	Bacteroidia	Bacteroidales	Tannerellaceae	Parabacteroides	NA
ASV1411	Bacteria	Proteobacteria	Deltaproteobacteria	Desulfovibrionales	Desulfovibrionaceae	Desulfovibrio	NA
ASV1412	Bacteria	Firmicutes	Bacilli	Lactobacillales	Enterococcaceae	Enterococcus	NA
ASV1413	Bacteria	Bacteroidetes	Bacteroidia	Bacteroidales	Dysgonomonadaceae	Dysgonomonas	NA
ASV1414	Bacteria	Proteobacteria	Alphaproteobacteria	Rhizobiales	Xanthobacteraceae	Rhodopseudomonas	NA
ASV1415	Bacteria	Bacteroidetes	Bacteroidia	Chitinophagales	Chitinophagaceae	Heliimonas	NA
ASV1416	Bacteria	Proteobacteria	Alphaproteobacteria	Sphingomonadales	Sphingomonadaceae	Altererythrobacter	NA
ASV1417	Bacteria	Proteobacteria	Alphaproteobacteria	Acetobacterales	Acetobacteraceae	Acetobacter	NA
ASV1418	Bacteria	Firmicutes	Clostridia	Clostridiales	Christensenellaceae	Christensenellaceae_R-7_group	NA
ASV1419	Bacteria	Firmicutes	Clostridia	Clostridiales	Ruminococcaceae	Ruminococcus_1	NA
ASV1420	Bacteria	Firmicutes	Clostridia	Clostridiales	Ruminococcaceae	Ruminococcaceae_UCG-014	NA
ASV1421	Bacteria	Bacteroidetes	Bacteroidia	NA	NA	NA	NA
ASV1422	Bacteria	Firmicutes	Bacilli	Lactobacillales	Lactobacillaceae	Lactobacillus	NA
ASV1423	Bacteria	Proteobacteria	Deltaproteobacteria	Desulfovibrionales	Desulfovibrionaceae	Desulfovibrio	NA
ASV1424	Bacteria	Bacteroidetes	Bacteroidia	Bacteroidales	Tannerellaceae	Parabacteroides	NA
ASV1425	Bacteria	Proteobacteria	Gammaproteobacteria	Betaproteobacteriales	Burkholderiaceae	Oxalobacter	NA
ASV1426	Bacteria	Bacteroidetes	Bacteroidia	Bacteroidales	Dysgonomonadaceae	NA	NA
ASV1427	Bacteria	Proteobacteria	Deltaproteobacteria	Desulfovibrionales	Desulfovibrionaceae	Desulfovibrio	NA
ASV1428	Bacteria	Firmicutes	Clostridia	Clostridiales	Ruminococcaceae	GCA-900066225	NA
ASV1429	Bacteria	Firmicutes	Bacilli	Lactobacillales	Lactobacillaceae	Lactobacillus	NA
ASV1430	Bacteria	Bacteroidetes	Bacteroidia	Bacteroidales	Tannerellaceae	NA	NA
ASV1431	Bacteria	Proteobacteria	Deltaproteobacteria	Desulfovibrionales	Desulfovibrionaceae	Desulfovibrio	NA
ASV1432	Bacteria	Firmicutes	Clostridia	Clostridiales	Ruminococcaceae	NA	NA
ASV1433	Bacteria	Proteobacteria	Gammaproteobacteria	Betaproteobacteriales	Burkholderiaceae	Oxalobacter	NA
ASV1434	Bacteria	Bacteroidetes	Bacteroidia	Bacteroidales	Dysgonomonadaceae	NA	NA
ASV1435	Bacteria	Firmicutes	Clostridia	Clostridiales	Ruminococcaceae	Ruminococcaceae_UCG-014	NA
ASV1436	Bacteria	Proteobacteria	Deltaproteobacteria	Desulfovibrionales	Desulfovibrionaceae	Desulfovibrio	NA
ASV1437	Bacteria	Proteobacteria	Deltaproteobacteria	Desulfovibrionales	Desulfovibrionaceae	NA	NA
ASV1438	Bacteria	Bacteroidetes	Bacteroidia	Bacteroidales	Rikenellaceae	Alistipes	NA
ASV1439	Bacteria	Bacteroidetes	Bacteroidia	Bacteroidales	Tannerellaceae	NA	NA
ASV1440	Bacteria	Bacteroidetes	Bacteroidia	Bacteroidales	Bacteroidaceae	Bacteroides	NA
ASV1441	Bacteria	Elusimicrobia	Endomicrobia	Endomicrobiales	Endomicrobiaceae	Candidatus_Endomicrobium	NA
ASV1442	Bacteria	Firmicutes	Clostridia	Clostridiales	Ruminococcaceae	Candidatus_Soleaferrea	NA
ASV1443	Bacteria	Proteobacteria	Deltaproteobacteria	Desulfovibrionales	Desulfovibrionaceae	Desulfovibrio	NA
ASV1444	Bacteria	Bacteroidetes	Bacteroidia	Bacteroidales	Bacteroidaceae	Bacteroides	NA
ASV1445	Bacteria	Bacteroidetes	Bacteroidia	Bacteroidales	Bacteroidaceae	Bacteroides	NA
ASV1446	Bacteria	Firmicutes	Clostridia	Clostridiales	Ruminococcaceae	Ruminiclostridium_9	NA
ASV1447	Bacteria	Firmicutes	Bacilli	Lactobacillales	Lactobacillaceae	Lactobacillus	NA
ASV1448	Bacteria	Bacteroidetes	Bacteroidia	Bacteroidales	Bacteroidaceae	Bacteroides	NA
ASV1449	Bacteria	Bacteroidetes	Bacteroidia	Bacteroidales	Muribaculaceae	CAG-873	NA
ASV1450	Bacteria	Proteobacteria	Deltaproteobacteria	Desulfobacterales	Desulfobacteraceae	Desulfobotulus	NA
ASV1451	Bacteria	Bacteroidetes	Bacteroidia	Bacteroidales	Tannerellaceae	Parabacteroides	NA
ASV1452	Bacteria	Bacteroidetes	Bacteroidia	Bacteroidales	Dysgonomonadaceae	NA	NA
ASV1453	Bacteria	Bacteroidetes	Bacteroidia	Bacteroidales	Tannerellaceae	Parabacteroides	NA
ASV1454	Bacteria	Proteobacteria	Gammaproteobacteria	Alteromonadales	Psychromonadaceae	Psychromonas	NA
ASV1455	Bacteria	Bacteroidetes	Bacteroidia	Bacteroidales	Bacteroidaceae	Bacteroides	NA
ASV1456	Bacteria	Patescibacteria	Saccharimonadia	Saccharimonadales	Saccharimonadaceae	Candidatus_Saccharimonas	NA
ASV1457	Bacteria	Firmicutes	Clostridia	Clostridiales	Christensenellaceae	Christensenellaceae_R-7_group	NA
ASV1458	Bacteria	Patescibacteria	Saccharimonadia	Saccharimonadales	Saccharimonadaceae	Candidatus_Saccharimonas	NA
ASV1459	Bacteria	Bacteroidetes	Bacteroidia	Bacteroidales	Rikenellaceae	Alistipes	NA
ASV1460	Bacteria	Planctomycetes	vadinHA49	NA	NA	NA	NA
ASV1461	Bacteria	Actinobacteria	Actinobacteria	Actinomycetales	Actinomycetaceae	Actinomyces	NA
ASV1462	Bacteria	Proteobacteria	Gammaproteobacteria	Enterobacteriales	Enterobacteriaceae	Shimwellia	NA
ASV1463	Bacteria	Firmicutes	Clostridia	Clostridiales	Ruminococcaceae	NA	NA
ASV1464	Bacteria	Actinobacteria	Actinobacteria	Micrococcales	Micrococcaceae	Rothia	NA
ASV1465	Bacteria	Actinobacteria	Actinobacteria	Corynebacteriales	Corynebacteriaceae	Corynebacterium_1	NA
ASV1466	Bacteria	Bacteroidetes	Bacteroidia	Bacteroidales	Tannerellaceae	NA	NA
ASV1467	Bacteria	Proteobacteria	Deltaproteobacteria	Desulfovibrionales	Desulfovibrionaceae	Desulfovibrio	NA
ASV1468	Bacteria	Firmicutes	Clostridia	Clostridiales	Ruminococcaceae	Intestinimonas	NA
ASV1469	Bacteria	Bacteroidetes	Bacteroidia	Bacteroidales	Dysgonomonadaceae	NA	NA
ASV1470	Bacteria	Firmicutes	Clostridia	Clostridiales	Ruminococcaceae	Ruminococcaceae_NK4A214_group	NA
ASV1471	Bacteria	Proteobacteria	Deltaproteobacteria	Desulfovibrionales	Desulfovibrionaceae	Desulfovibrio	NA
ASV1472	Bacteria	Bacteroidetes	Bacteroidia	Bacteroidales	Tannerellaceae	Parabacteroides	NA
ASV1473	Bacteria	Firmicutes	Clostridia	Clostridiales	Lachnospiraceae	Tyzzerella	NA
ASV1474	Bacteria	Bacteroidetes	Bacteroidia	Bacteroidales	Marinifilaceae	NA	NA
ASV1475	Bacteria	Bacteroidetes	Bacteroidia	Bacteroidales	Tannerellaceae	Parabacteroides	NA
ASV1476	Bacteria	Proteobacteria	Deltaproteobacteria	Desulfovibrionales	Desulfovibrionaceae	Desulfovibrio	NA
ASV1477	Bacteria	Bacteroidetes	Bacteroidia	Bacteroidales	Dysgonomonadaceae	NA	NA
ASV1478	Bacteria	Bacteroidetes	Bacteroidia	Bacteroidales	Bacteroidaceae	Bacteroides	NA
ASV1479	Bacteria	Firmicutes	Clostridia	Clostridiales	Christensenellaceae	Christensenellaceae_R-7_group	NA
ASV1480	Bacteria	Bacteroidetes	Bacteroidia	Bacteroidales	Prolixibacteraceae	NA	NA
ASV1481	Bacteria	Firmicutes	Clostridia	Clostridiales	Family_XIII	NA	NA
ASV1482	Bacteria	Bacteroidetes	Bacteroidia	Bacteroidales	Dysgonomonadaceae	NA	NA
ASV1483	Bacteria	Firmicutes	Clostridia	Clostridiales	Ruminococcaceae	Hydrogenoanaerobacterium	NA
ASV1484	Bacteria	Proteobacteria	Gammaproteobacteria	Pseudomonadales	Pseudomonadaceae	NA	NA
ASV1485	Bacteria	Proteobacteria	Gammaproteobacteria	Betaproteobacteriales	Rhodocyclaceae	Azoarcus	NA
ASV1486	Bacteria	Bacteroidetes	Bacteroidia	Bacteroidales	Rikenellaceae	Rs-D38_termite_group	NA
ASV1487	Bacteria	Bacteroidetes	Bacteroidia	Bacteroidales	PeH15	NA	NA
ASV1488	Bacteria	Planctomycetes	vadinHA49	NA	NA	NA	NA
ASV1489	Bacteria	Bacteroidetes	Bacteroidia	Bacteroidales	Dysgonomonadaceae	NA	NA
ASV1490	Bacteria	Bacteroidetes	Bacteroidia	Bacteroidales	Tannerellaceae	Parabacteroides	NA
ASV1491	Bacteria	Bacteroidetes	Bacteroidia	Bacteroidales	Dysgonomonadaceae	Dysgonomonas	NA
ASV1492	Bacteria	Bacteroidetes	Bacteroidia	Bacteroidales	Dysgonomonadaceae	NA	NA
ASV1493	Bacteria	Bacteroidetes	Bacteroidia	Bacteroidales	Rikenellaceae	Alistipes	NA
ASV1494	Bacteria	Bacteroidetes	Bacteroidia	Bacteroidales	Bacteroidaceae	Bacteroides	NA
ASV1495	Bacteria	Bacteroidetes	Bacteroidia	Bacteroidales	Rikenellaceae	Alistipes	NA
ASV1496	Bacteria	Proteobacteria	Deltaproteobacteria	Desulfovibrionales	Desulfovibrionaceae	Desulfovibrio	NA
ASV1497	Bacteria	Elusimicrobia	Endomicrobia	Endomicrobiales	Endomicrobiaceae	Candidatus_Endomicrobium	NA
ASV1498	Bacteria	Actinobacteria	Actinobacteria	Micrococcales	Promicromonosporaceae	Isoptericola	NA
ASV1499	Bacteria	Proteobacteria	Gammaproteobacteria	Enterobacteriales	Enterobacteriaceae	Shimwellia	NA
ASV1500	Bacteria	Firmicutes	Erysipelotrichia	Erysipelotrichales	Erysipelotrichaceae	Breznakia	NA
ASV1501	Bacteria	Proteobacteria	Alphaproteobacteria	Reyranellales	Reyranellaceae	Reyranella	NA
ASV1502	Bacteria	Firmicutes	Clostridia	Clostridiales	Ruminococcaceae	NA	NA
ASV1503	Bacteria	Firmicutes	Clostridia	Clostridiales	Eubacteriaceae	Eubacterium	NA
ASV1504	Bacteria	Synergistetes	Synergistia	Synergistales	Synergistaceae	NA	NA
ASV1505	Bacteria	Firmicutes	Clostridia	Clostridiales	Ruminococcaceae	Harryflintia	NA
ASV1506	Bacteria	Firmicutes	Bacilli	Lactobacillales	Lactobacillaceae	Lactobacillus	NA
ASV1507	Bacteria	Firmicutes	Bacilli	Lactobacillales	Lactobacillaceae	Lactobacillus	NA
ASV1508	Bacteria	RsaHf231	NA	NA	NA	NA	NA
ASV1509	Bacteria	Firmicutes	Bacilli	Lactobacillales	Lactobacillaceae	Lactobacillus	NA
ASV1510	Bacteria	Bacteroidetes	Bacteroidia	Bacteroidales	Dysgonomonadaceae	NA	NA
ASV1511	Bacteria	Bacteroidetes	Bacteroidia	Flavobacteriales	Weeksellaceae	Chryseobacterium	NA
ASV1512	Bacteria	Patescibacteria	Saccharimonadia	Saccharimonadales	NA	NA	NA
ASV1513	Bacteria	Proteobacteria	Gammaproteobacteria	Enterobacteriales	Enterobacteriaceae	Raoultella	NA
ASV1514	Bacteria	Proteobacteria	Gammaproteobacteria	Xanthomonadales	Xanthomonadaceae	Stenotrophomonas	NA
ASV1515	Bacteria	Bacteroidetes	Bacteroidia	Sphingobacteriales	Sphingobacteriaceae	Mucilaginibacter	NA
ASV1516	Bacteria	Proteobacteria	Alphaproteobacteria	Acetobacterales	Acetobacteraceae	Acetobacter	NA
ASV1517	Bacteria	Proteobacteria	Alphaproteobacteria	Sphingomonadales	Sphingomonadaceae	Sphingomonas	NA
ASV1518	Bacteria	Proteobacteria	Alphaproteobacteria	Acetobacterales	Acetobacteraceae	Acetobacter	NA
ASV1519	Bacteria	Bacteroidetes	Bacteroidia	Bacteroidales	Paludibacteraceae	NA	NA
ASV1520	Bacteria	Firmicutes	Clostridia	Clostridiales	Christensenellaceae	Christensenellaceae_R-7_group	NA
ASV1521	Bacteria	Bacteroidetes	Bacteroidia	Bacteroidales	Dysgonomonadaceae	NA	NA
ASV1522	Bacteria	Firmicutes	Erysipelotrichia	Erysipelotrichales	Erysipelotrichaceae	NA	NA
ASV1523	Bacteria	Firmicutes	Clostridia	Clostridiales	Ruminococcaceae	Oscillibacter	NA
ASV1524	Bacteria	Firmicutes	Clostridia	Clostridiales	Christensenellaceae	Christensenellaceae_R-7_group	NA
ASV1525	Bacteria	Bacteroidetes	Bacteroidia	Bacteroidales	MgMjR-022	NA	NA
ASV1526	Bacteria	Planctomycetes	vadinHA49	NA	NA	NA	NA
ASV1527	Bacteria	Bacteroidetes	Bacteroidia	Bacteroidales	Rikenellaceae	NA	NA
ASV1528	Bacteria	Bacteroidetes	Bacteroidia	Bacteroidales	Dysgonomonadaceae	NA	NA
ASV1529	Bacteria	Firmicutes	Clostridia	Clostridiales	Ruminococcaceae	NA	NA
ASV1530	Bacteria	Proteobacteria	Gammaproteobacteria	Enterobacteriales	Enterobacteriaceae	NA	NA
ASV1531	Bacteria	Bacteroidetes	Bacteroidia	Bacteroidales	Dysgonomonadaceae	NA	NA
ASV1532	Bacteria	Bacteroidetes	Bacteroidia	Bacteroidales	Dysgonomonadaceae	NA	NA
ASV1533	Bacteria	Proteobacteria	Gammaproteobacteria	Betaproteobacteriales	A21b	NA	NA
ASV1534	Bacteria	Proteobacteria	Deltaproteobacteria	Desulfovibrionales	Desulfovibrionaceae	Desulfovibrio	NA
ASV1535	Bacteria	Firmicutes	Bacilli	Lactobacillales	Enterococcaceae	Enterococcus	NA
ASV1536	Bacteria	Bacteroidetes	Bacteroidia	Bacteroidales	Marinifilaceae	NA	NA
ASV1537	Bacteria	Bacteroidetes	Bacteroidia	Bacteroidales	Bacteroidaceae	Bacteroides	NA
ASV1538	Bacteria	Bacteroidetes	Bacteroidia	Bacteroidales	Bacteroidaceae	Bacteroides	NA
ASV1539	Bacteria	Firmicutes	Bacilli	Lactobacillales	Lactobacillaceae	Lactobacillus	NA
ASV1540	Bacteria	Bacteroidetes	Bacteroidia	Flavobacteriales	Weeksellaceae	NA	NA
ASV1541	Bacteria	Firmicutes	Clostridia	Clostridiales	Lachnospiraceae	Incertae_Sedis	NA
ASV1542	Bacteria	Bacteroidetes	Bacteroidia	Bacteroidales	Paludibacteraceae	Paludibacter	NA
ASV1543	Bacteria	Patescibacteria	Saccharimonadia	Saccharimonadales	NA	NA	NA
ASV1544	Bacteria	Bacteroidetes	Bacteroidia	Bacteroidales	Tannerellaceae	Parabacteroides	NA
ASV1545	Bacteria	Firmicutes	Clostridia	Clostridiales	Lachnospiraceae	Tyzzerella_3	NA
ASV1546	Bacteria	Bacteroidetes	Bacteroidia	Bacteroidales	Dysgonomonadaceae	NA	NA
ASV1547	Bacteria	Bacteroidetes	Bacteroidia	Bacteroidales	Rikenellaceae	Alistipes	NA
ASV1548	Bacteria	Firmicutes	Clostridia	Clostridiales	Ruminococcaceae	Ruminiclostridium_6	NA
ASV1549	Bacteria	Bacteroidetes	Bacteroidia	Bacteroidales	Bacteroidaceae	Bacteroides	NA
ASV1550	Bacteria	Proteobacteria	Deltaproteobacteria	Rs-K70_termite_group	NA	NA	NA
ASV1551	Bacteria	Firmicutes	Clostridia	Clostridiales	Christensenellaceae	Christensenellaceae_R-7_group	NA
ASV1552	Bacteria	Firmicutes	Clostridia	Clostridiales	Ruminococcaceae	NA	NA
ASV1553	Bacteria	Bacteroidetes	Bacteroidia	Bacteroidales	Dysgonomonadaceae	NA	NA
ASV1554	Bacteria	Bacteroidetes	Bacteroidia	Bacteroidales	Paludibacteraceae	NA	NA
ASV1555	Bacteria	Firmicutes	Clostridia	Clostridiales	Christensenellaceae	Christensenellaceae_R-7_group	NA
ASV1556	Bacteria	Firmicutes	Clostridia	Clostridiales	Ruminococcaceae	Pygmaiobacter	NA
ASV1557	Bacteria	Bacteroidetes	Bacteroidia	Bacteroidales	Dysgonomonadaceae	NA	NA
ASV1558	Bacteria	Bacteroidetes	Bacteroidia	Bacteroidales	Bacteroidaceae	Bacteroides	NA
ASV1559	Bacteria	Firmicutes	Clostridia	Clostridiales	Christensenellaceae	Christensenellaceae_R-7_group	NA
ASV1560	Bacteria	Proteobacteria	Gammaproteobacteria	Betaproteobacteriales	Burkholderiaceae	Oxalobacter	NA
ASV1561	Bacteria	Bacteroidetes	Bacteroidia	Bacteroidales	Bacteroidaceae	Bacteroides	NA
ASV1562	Bacteria	Firmicutes	Clostridia	Clostridiales	Ruminococcaceae	NA	NA
ASV1563	Bacteria	Patescibacteria	Gracilibacteria	Absconditabacteriales_(SR1)	NA	NA	NA
ASV1564	Bacteria	Bacteroidetes	Bacteroidia	Bacteroidales	Dysgonomonadaceae	NA	NA
ASV1565	Bacteria	Firmicutes	Bacilli	Lactobacillales	Enterococcaceae	Enterococcus	NA
ASV1566	Bacteria	Patescibacteria	Saccharimonadia	Saccharimonadales	Saccharimonadaceae	Candidatus_Saccharimonas	NA
ASV1567	Bacteria	Planctomycetes	vadinHA49	NA	NA	NA	NA
ASV1568	Bacteria	Firmicutes	Clostridia	Clostridiales	Ruminococcaceae	Ruminococcaceae_UCG-014	NA
ASV1569	Bacteria	Bacteroidetes	Bacteroidia	Bacteroidales	Dysgonomonadaceae	NA	NA
ASV1570	Bacteria	Firmicutes	Bacilli	Lactobacillales	Lactobacillaceae	Lactobacillus	NA
ASV1571	Bacteria	Firmicutes	Bacilli	Lactobacillales	Enterococcaceae	Enterococcus	NA
ASV1572	Bacteria	Firmicutes	Clostridia	Clostridiales	Family_XIII	Anaerovorax	NA
ASV1573	Bacteria	Proteobacteria	Deltaproteobacteria	Desulfovibrionales	Desulfovibrionaceae	Desulfovibrio	NA
ASV1574	Bacteria	Firmicutes	Bacilli	Lactobacillales	Enterococcaceae	Enterococcus	NA
ASV1575	Bacteria	Firmicutes	Erysipelotrichia	Erysipelotrichales	Erysipelotrichaceae	Erysipelothrix	NA
ASV1576	Bacteria	Bacteroidetes	Bacteroidia	Bacteroidales	Dysgonomonadaceae	NA	NA
ASV1577	Bacteria	Firmicutes	Bacilli	Lactobacillales	Enterococcaceae	Enterococcus	NA
ASV1578	Bacteria	Proteobacteria	Gammaproteobacteria	Enterobacteriales	Enterobacteriaceae	Raoultella	NA
ASV1579	Bacteria	Proteobacteria	Alphaproteobacteria	Sphingomonadales	Sphingomonadaceae	Novosphingobium	NA
ASV1580	Bacteria	Proteobacteria	Gammaproteobacteria	Pseudomonadales	Moraxellaceae	Psychrobacter	NA
ASV1581	Bacteria	Bacteroidetes	Bacteroidia	Bacteroidales	Dysgonomonadaceae	NA	NA
ASV1582	Bacteria	Bacteroidetes	Bacteroidia	Bacteroidales	Dysgonomonadaceae	NA	NA
ASV1583	Bacteria	Bacteroidetes	Bacteroidia	Bacteroidales	Tannerellaceae	NA	NA
ASV1584	Bacteria	Proteobacteria	Deltaproteobacteria	Desulfovibrionales	Desulfovibrionaceae	Desulfovibrio	NA
ASV1585	Bacteria	Firmicutes	Clostridia	Clostridiales	Ruminococcaceae	Ruminococcaceae_NK4A214_group	NA
ASV1586	Bacteria	Deferribacteres	Deferribacteres	Deferribacterales	Deferribacteraceae	Mucispirillum	NA
ASV1587	Bacteria	Bacteroidetes	Bacteroidia	Bacteroidales	Paludibacteraceae	NA	NA
ASV1588	Bacteria	Firmicutes	Bacilli	Lactobacillales	Lactobacillaceae	Lactobacillus	NA
ASV1589	Bacteria	Bacteroidetes	Bacteroidia	Bacteroidales	M2PB4-65_termite_group	NA	NA
ASV1590	Bacteria	Firmicutes	Bacilli	Lactobacillales	Lactobacillaceae	Lactobacillus	NA
ASV1591	Bacteria	Firmicutes	Bacilli	Lactobacillales	Lactobacillaceae	Lactobacillus	NA
ASV1592	Bacteria	Bacteroidetes	Bacteroidia	Bacteroidales	Bacteroidaceae	Bacteroides	NA
ASV1593	Bacteria	Bacteroidetes	Bacteroidia	Bacteroidales	NA	NA	NA
ASV1594	Bacteria	Firmicutes	Bacilli	Lactobacillales	Enterococcaceae	Enterococcus	NA
ASV1595	Bacteria	Bacteroidetes	Bacteroidia	Bacteroidales	Tannerellaceae	Parabacteroides	NA
ASV1596	Bacteria	Firmicutes	Clostridia	Clostridiales	Ruminococcaceae	Ruminiclostridium_5	NA
ASV1597	Bacteria	Proteobacteria	Deltaproteobacteria	Desulfovibrionales	Desulfovibrionaceae	Desulfovibrio	NA
ASV1598	Bacteria	Bacteroidetes	Bacteroidia	Bacteroidales	Bacteroidaceae	Bacteroides	NA
ASV1599	Bacteria	Proteobacteria	Deltaproteobacteria	Desulfovibrionales	Desulfovibrionaceae	Desulfovibrio	NA
ASV1600	Bacteria	Bacteroidetes	Bacteroidia	Bacteroidales	Bacteroidaceae	Bacteroides	NA
ASV1601	Bacteria	Proteobacteria	Deltaproteobacteria	Desulfobacterales	Desulfobulbaceae	Desulfobulbus	NA
ASV1602	Bacteria	Bacteroidetes	Bacteroidia	Bacteroidales	Dysgonomonadaceae	NA	NA
ASV1603	Bacteria	Proteobacteria	Deltaproteobacteria	Desulfovibrionales	Desulfovibrionaceae	Desulfovibrio	NA
ASV1604	Bacteria	Bacteroidetes	Bacteroidia	Bacteroidales	Bacteroidaceae	Bacteroides	NA
ASV1605	Bacteria	Bacteroidetes	Bacteroidia	Bacteroidales	Bacteroidaceae	Bacteroides	NA
ASV1606	Bacteria	Firmicutes	Clostridia	Clostridiales	Ruminococcaceae	NA	NA
ASV1607	Bacteria	Bacteroidetes	Bacteroidia	Bacteroidales	Paludibacteraceae	NA	NA
ASV1608	Bacteria	Proteobacteria	Deltaproteobacteria	Desulfobacterales	Desulfobacteraceae	Desulfobotulus	NA
ASV1609	Bacteria	Bacteroidetes	Bacteroidia	Bacteroidales	Dysgonomonadaceae	NA	NA
ASV1610	Bacteria	Firmicutes	Clostridia	Clostridiales	Ruminococcaceae	Candidatus_Soleaferrea	NA
ASV1611	Bacteria	Spirochaetes	Spirochaetia	Spirochaetales	Spirochaetaceae	Sphaerochaeta	NA
ASV1612	Bacteria	Firmicutes	Clostridia	Clostridiales	Ruminococcaceae	NA	NA
ASV1613	Bacteria	Bacteroidetes	Bacteroidia	Bacteroidales	Dysgonomonadaceae	NA	NA
ASV1614	Bacteria	Bacteroidetes	Bacteroidia	Bacteroidales	Bacteroidaceae	Bacteroides	NA
ASV1615	Bacteria	Bacteroidetes	Bacteroidia	Bacteroidales	Dysgonomonadaceae	NA	NA
ASV1616	Bacteria	Proteobacteria	Deltaproteobacteria	Desulfovibrionales	Desulfovibrionaceae	Desulfovibrio	NA
ASV1617	Bacteria	Bacteroidetes	Bacteroidia	Bacteroidales	Marinifilaceae	Odoribacter	NA
ASV1618	Bacteria	Epsilonbacteraeota	Campylobacteria	Campylobacterales	Arcobacteraceae	Arcobacter	NA
ASV1619	Bacteria	Bacteroidetes	Bacteroidia	Bacteroidales	Paludibacteraceae	Paludibacter	NA
ASV1620	Bacteria	Deferribacteres	Deferribacteres	Deferribacterales	Deferribacteraceae	Mucispirillum	NA
ASV1621	Bacteria	Bacteroidetes	Bacteroidia	Bacteroidales	Bacteroidaceae	Bacteroides	NA
ASV1622	Bacteria	Firmicutes	Clostridia	Clostridiales	Ruminococcaceae	NA	NA
ASV1623	Bacteria	Firmicutes	Erysipelotrichia	Erysipelotrichales	Erysipelotrichaceae	NA	NA
ASV1624	Bacteria	Proteobacteria	Alphaproteobacteria	Caulobacterales	Caulobacteraceae	NA	NA
ASV1625	Bacteria	Firmicutes	Bacilli	Lactobacillales	Streptococcaceae	Streptococcus	NA
ASV1626	Bacteria	Firmicutes	Clostridia	Clostridiales	Lachnospiraceae	NA	NA
ASV1627	Bacteria	Bacteroidetes	Bacteroidia	Bacteroidales	Dysgonomonadaceae	NA	NA
ASV1628	Bacteria	Firmicutes	Bacilli	Lactobacillales	Enterococcaceae	Enterococcus	NA
ASV1629	Bacteria	Firmicutes	Clostridia	Clostridiales	Family_XIII	NA	NA
ASV1630	Bacteria	Firmicutes	Bacilli	Lactobacillales	Lactobacillaceae	Lactobacillus	NA
ASV1631	Bacteria	Firmicutes	Clostridia	Clostridiales	Ruminococcaceae	NA	NA
ASV1632	Bacteria	Patescibacteria	Saccharimonadia	Saccharimonadales	Saccharimonadaceae	Candidatus_Saccharimonas	NA
ASV1633	Bacteria	Bacteroidetes	Bacteroidia	Bacteroidales	Rikenellaceae	NA	NA
ASV1634	Bacteria	Proteobacteria	Gammaproteobacteria	Xanthomonadales	Xanthomonadaceae	Stenotrophomonas	NA
ASV1635	Bacteria	Proteobacteria	Alphaproteobacteria	Azospirillales	Azospirillaceae	Azospirillum	NA
ASV1636	Bacteria	Bacteroidetes	Bacteroidia	Flavobacteriales	Flavobacteriaceae	Flavobacterium	NA
ASV1637	Bacteria	Bacteroidetes	Bacteroidia	Bacteroidales	Bacteroidaceae	Bacteroides	NA
ASV1638	Bacteria	Bacteroidetes	Bacteroidia	Bacteroidales	Tannerellaceae	Parabacteroides	NA
ASV1639	Bacteria	Bacteroidetes	Bacteroidia	Bacteroidales	Tannerellaceae	Parabacteroides	NA
ASV1640	Bacteria	Proteobacteria	Deltaproteobacteria	Desulfovibrionales	Desulfovibrionaceae	Desulfovibrio	NA
ASV1641	Bacteria	Firmicutes	Clostridia	Clostridiales	Ruminococcaceae	NA	NA
ASV1642	Bacteria	Proteobacteria	Gammaproteobacteria	Enterobacteriales	Enterobacteriaceae	Trabulsiella	NA
ASV1643	Bacteria	Bacteroidetes	Bacteroidia	Bacteroidales	Rikenellaceae	Alistipes	NA
ASV1644	Bacteria	Bacteroidetes	Bacteroidia	Bacteroidales	Bacteroidaceae	Bacteroides	NA
ASV1645	Bacteria	Proteobacteria	Deltaproteobacteria	Desulfovibrionales	Desulfovibrionaceae	Desulfovibrio	NA
ASV1646	Bacteria	Proteobacteria	Deltaproteobacteria	Desulfovibrionales	Desulfovibrionaceae	Desulfovibrio	NA
ASV1647	Bacteria	Deferribacteres	Deferribacteres	Deferribacterales	Deferribacteraceae	Mucispirillum	NA
ASV1648	Bacteria	Firmicutes	Clostridia	Clostridiales	Lachnospiraceae	Lactonifactor	NA
ASV1649	Bacteria	Bacteroidetes	Bacteroidia	Bacteroidales	Dysgonomonadaceae	NA	NA
ASV1650	Bacteria	Proteobacteria	Gammaproteobacteria	Enterobacteriales	Enterobacteriaceae	Trabulsiella	NA
ASV1651	Bacteria	Bacteroidetes	Bacteroidia	Bacteroidales	NA	NA	NA
ASV1652	Bacteria	Planctomycetes	vadinHA49	NA	NA	NA	NA
ASV1653	Bacteria	Firmicutes	Clostridia	Clostridiales	Family_XIII	NA	NA
ASV1654	Bacteria	Bacteroidetes	Bacteroidia	Bacteroidales	Bacteroidaceae	Bacteroides	NA
ASV1655	Bacteria	Bacteroidetes	Bacteroidia	Bacteroidales	Bacteroidaceae	Bacteroides	NA
ASV1656	Bacteria	Firmicutes	Clostridia	Clostridiales	Ruminococcaceae	NA	NA
ASV1657	Bacteria	Bacteroidetes	Bacteroidia	Bacteroidales	Tannerellaceae	Parabacteroides	NA
ASV1658	Bacteria	Patescibacteria	Saccharimonadia	Saccharimonadales	NA	NA	NA
ASV1659	Bacteria	Bacteroidetes	Bacteroidia	Bacteroidales	Marinifilaceae	Odoribacter	NA
ASV1660	Bacteria	Bacteroidetes	Bacteroidia	Bacteroidales	Dysgonomonadaceae	NA	NA
ASV1661	Bacteria	Proteobacteria	Deltaproteobacteria	Desulfovibrionales	Desulfovibrionaceae	Desulfovibrio	NA
ASV1662	Bacteria	Bacteroidetes	Bacteroidia	Bacteroidales	Marinifilaceae	Odoribacter	NA
ASV1663	Bacteria	Bacteroidetes	Bacteroidia	Bacteroidales	Dysgonomonadaceae	NA	NA
ASV1664	Bacteria	Firmicutes	Clostridia	Clostridiales	Ruminococcaceae	Ruminococcaceae_UCG-009	NA
ASV1665	Bacteria	Bacteroidetes	Bacteroidia	Bacteroidales	Marinifilaceae	NA	NA
ASV1666	Bacteria	Proteobacteria	Deltaproteobacteria	Desulfobacterales	Desulfobacteraceae	Desulfobotulus	NA
ASV1667	Bacteria	Firmicutes	Clostridia	Clostridiales	Ruminococcaceae	NA	NA
ASV1668	Bacteria	Firmicutes	Clostridia	Clostridiales	Lachnospiraceae	Tyzzerella	NA
ASV1669	Bacteria	Firmicutes	Clostridia	Clostridiales	Christensenellaceae	NA	NA
ASV1670	Bacteria	Bacteroidetes	Bacteroidia	Bacteroidales	Tannerellaceae	Parabacteroides	NA
ASV1671	Bacteria	Bacteroidetes	Bacteroidia	Bacteroidales	Tannerellaceae	Parabacteroides	NA
ASV1672	Bacteria	Proteobacteria	Deltaproteobacteria	Desulfovibrionales	Desulfovibrionaceae	Desulfovibrio	NA
ASV1673	Bacteria	Firmicutes	Clostridia	Clostridiales	Family_XIII	NA	NA
ASV1674	Bacteria	Bacteroidetes	Bacteroidia	Bacteroidales	Rikenellaceae	NA	NA
ASV1675	Bacteria	Firmicutes	Clostridia	Clostridiales	Ruminococcaceae	Anaerotruncus	NA
ASV1676	Bacteria	Firmicutes	Clostridia	Clostridiales	Eubacteriaceae	Eubacterium	NA
ASV1677	Bacteria	Bacteroidetes	Bacteroidia	Bacteroidales	M2PB4-65_termite_group	NA	NA
ASV1678	Bacteria	Proteobacteria	Deltaproteobacteria	Desulfovibrionales	Desulfovibrionaceae	Desulfovibrio	NA
ASV1679	Bacteria	Patescibacteria	Saccharimonadia	Saccharimonadales	Saccharimonadaceae	Candidatus_Saccharimonas	NA
ASV1680	Bacteria	Proteobacteria	Deltaproteobacteria	Desulfovibrionales	Desulfovibrionaceae	Desulfovibrio	NA
ASV1681	Bacteria	Bacteroidetes	Bacteroidia	Bacteroidales	Dysgonomonadaceae	NA	NA
ASV1682	Bacteria	Proteobacteria	Deltaproteobacteria	Desulfovibrionales	Desulfovibrionaceae	Desulfovibrio	NA
ASV1683	Bacteria	Proteobacteria	Gammaproteobacteria	Enterobacteriales	Enterobacteriaceae	Raoultella	NA
ASV1684	Bacteria	Firmicutes	Clostridia	Clostridiales	Ruminococcaceae	GCA-900066225	NA
ASV1685	Bacteria	Bacteroidetes	Bacteroidia	Bacteroidales	Dysgonomonadaceae	NA	NA
ASV1686	Bacteria	Bacteroidetes	Bacteroidia	Bacteroidales	Dysgonomonadaceae	NA	NA
ASV1687	Bacteria	Proteobacteria	Gammaproteobacteria	Betaproteobacteriales	Rhodocyclaceae	Azoarcus	NA
ASV1688	Bacteria	Proteobacteria	Gammaproteobacteria	Enterobacteriales	Enterobacteriaceae	Shimwellia	NA
ASV1689	Bacteria	Bacteroidetes	Bacteroidia	Bacteroidales	Dysgonomonadaceae	NA	NA
ASV1690	Bacteria	Proteobacteria	Gammaproteobacteria	Enterobacteriales	Enterobacteriaceae	Raoultella	NA
ASV1691	Bacteria	Proteobacteria	Gammaproteobacteria	Enterobacteriales	Enterobacteriaceae	Raoultella	NA
ASV1692	Bacteria	Firmicutes	Bacilli	Lactobacillales	Lactobacillaceae	Lactobacillus	NA
ASV1693	Bacteria	Firmicutes	Clostridia	Clostridiales	Ruminococcaceae	NA	NA
ASV1694	Bacteria	Bacteroidetes	Bacteroidia	Bacteroidales	Dysgonomonadaceae	NA	NA
ASV1695	Bacteria	Firmicutes	Bacilli	Lactobacillales	Enterococcaceae	NA	NA
ASV1696	Bacteria	Proteobacteria	Gammaproteobacteria	Enterobacteriales	Enterobacteriaceae	Raoultella	NA
ASV1697	Bacteria	Bacteroidetes	Bacteroidia	Bacteroidales	Bacteroidaceae	Bacteroides	NA
ASV1698	Bacteria	Actinobacteria	Actinobacteria	Micrococcales	Cellulomonadaceae	Cellulomonas	NA
ASV1699	Bacteria	Bacteroidetes	Bacteroidia	Cytophagales	Spirosomaceae	Dyadobacter	NA
ASV1700	Bacteria	Actinobacteria	Actinobacteria	Micrococcales	Dermabacteraceae	Dermabacter	NA
ASV1701	Bacteria	Bacteroidetes	Bacteroidia	Flavobacteriales	Weeksellaceae	Cloacibacterium	NA
ASV1702	Bacteria	Proteobacteria	Gammaproteobacteria	Enterobacteriales	Enterobacteriaceae	Erwinia	NA
ASV1703	Bacteria	Bacteroidetes	Bacteroidia	Bacteroidales	Bacteroidaceae	Bacteroides	NA
ASV1704	Bacteria	Chlamydiae	Chlamydiae	Chlamydiales	cvE6	NA	NA
ASV1705	Bacteria	Bacteroidetes	Bacteroidia	Bacteroidales	Tannerellaceae	Tannerella	NA
ASV1706	Bacteria	Firmicutes	Clostridia	Clostridiales	Christensenellaceae	Christensenellaceae_R-7_group	NA
ASV1707	Bacteria	Proteobacteria	Alphaproteobacteria	NA	NA	NA	NA
ASV1708	Bacteria	Bacteroidetes	Bacteroidia	Bacteroidales	Dysgonomonadaceae	NA	NA
ASV1709	Bacteria	Planctomycetes	vadinHA49	NA	NA	NA	NA
ASV1710	Bacteria	Planctomycetes	vadinHA49	NA	NA	NA	NA
ASV1711	Bacteria	Firmicutes	Bacilli	Lactobacillales	Lactobacillaceae	Lactobacillus	NA
ASV1712	Bacteria	Spirochaetes	Spirochaetia	Spirochaetales	Spirochaetaceae	Treponema_2	NA
ASV1713	Bacteria	Firmicutes	Clostridia	Clostridiales	Ruminococcaceae	Ruminococcus_1	NA
ASV1714	Bacteria	Bacteroidetes	Bacteroidia	Bacteroidales	Dysgonomonadaceae	NA	NA
ASV1715	Bacteria	Proteobacteria	Deltaproteobacteria	Desulfovibrionales	Desulfovibrionaceae	Desulfovibrio	NA
ASV1716	Bacteria	Bacteroidetes	Bacteroidia	Bacteroidales	Dysgonomonadaceae	NA	NA
ASV1717	Bacteria	Bacteroidetes	Bacteroidia	Bacteroidales	Bacteroidaceae	Bacteroides	NA
ASV1718	Bacteria	Firmicutes	Clostridia	Clostridiales	Ruminococcaceae	NA	NA
ASV1719	Bacteria	Firmicutes	Clostridia	Clostridiales	Ruminococcaceae	Ruminococcus_1	NA
ASV1720	Bacteria	Proteobacteria	Deltaproteobacteria	Bdellovibrionales	Bacteriovoracaceae	Peredibacter	NA
ASV1721	Bacteria	Proteobacteria	Deltaproteobacteria	Desulfovibrionales	Desulfovibrionaceae	Desulfovibrio	NA
ASV1722	Bacteria	Bacteroidetes	Bacteroidia	Bacteroidales	Dysgonomonadaceae	NA	NA
ASV1723	Bacteria	Bacteroidetes	Bacteroidia	Bacteroidales	Rikenellaceae	Alistipes	NA
ASV1724	Bacteria	Bacteroidetes	Bacteroidia	Bacteroidales	Rikenellaceae	NA	NA
ASV1725	Bacteria	Proteobacteria	Gammaproteobacteria	Enterobacteriales	Enterobacteriaceae	Enterobacter	NA
ASV1726	Bacteria	Proteobacteria	Deltaproteobacteria	Rs-K70_termite_group	NA	NA	NA
ASV1727	Bacteria	Firmicutes	Clostridia	Clostridiales	Christensenellaceae	Christensenellaceae_R-7_group	NA
ASV1728	Bacteria	Firmicutes	Clostridia	Clostridiales	Lachnospiraceae	Lachnospiraceae_NC2004_group	NA
ASV1729	Bacteria	Firmicutes	Clostridia	Clostridiales	Christensenellaceae	Christensenellaceae_R-7_group	NA
ASV1730	Bacteria	Bacteroidetes	Bacteroidia	Bacteroidales	M2PB4-65_termite_group	NA	NA
ASV1731	Bacteria	Firmicutes	Clostridia	Clostridiales	Ruminococcaceae	NA	NA
ASV1732	Bacteria	Tenericutes	Mollicutes	Mollicutes_RF39	NA	NA	NA
ASV1733	Bacteria	Firmicutes	Clostridia	Clostridiales	Christensenellaceae	Christensenellaceae_R-7_group	NA
ASV1734	Bacteria	Bacteroidetes	Bacteroidia	Bacteroidales	Bacteroidaceae	Bacteroides	NA
ASV1735	Bacteria	Bacteroidetes	Bacteroidia	Bacteroidales	Marinifilaceae	NA	NA
ASV1736	Bacteria	Bacteroidetes	Bacteroidia	Bacteroidales	Bacteroidaceae	Bacteroides	NA
ASV1737	Bacteria	Firmicutes	Clostridia	Clostridiales	Peptococcaceae	NA	NA
ASV1738	Bacteria	Firmicutes	Erysipelotrichia	Erysipelotrichales	Erysipelotrichaceae	NA	NA
ASV1739	Bacteria	Proteobacteria	Deltaproteobacteria	Desulfobacterales	Desulfobacteraceae	Desulfatiferula	NA
ASV1740	Bacteria	Bacteroidetes	Bacteroidia	Bacteroidales	vadinHA21	NA	NA
ASV1741	Bacteria	Firmicutes	Clostridia	Clostridiales	Ruminococcaceae	Ruminococcaceae_UCG-014	NA
ASV1742	Bacteria	Firmicutes	Bacilli	Lactobacillales	Carnobacteriaceae	NA	NA
ASV1743	Bacteria	Bacteroidetes	Bacteroidia	Bacteroidales	Dysgonomonadaceae	NA	NA
ASV1744	Bacteria	Bacteroidetes	Bacteroidia	NA	NA	NA	NA
ASV1745	Bacteria	Synergistetes	Synergistia	Synergistales	Synergistaceae	Candidatus_Tammella	NA
ASV1746	Bacteria	Firmicutes	Clostridia	Clostridiales	Family_XIII	NA	NA
ASV1747	Bacteria	Bacteroidetes	Bacteroidia	Bacteroidales	Bacteroidaceae	Bacteroides	NA
ASV1748	Bacteria	Firmicutes	Clostridia	Clostridiales	Ruminococcaceae	Ruminococcaceae_NK4A214_group	NA
ASV1749	Bacteria	Bacteroidetes	Bacteroidia	Bacteroidales	NA	NA	NA
ASV1750	Bacteria	Patescibacteria	Saccharimonadia	Saccharimonadales	NA	NA	NA
ASV1751	Bacteria	Bacteroidetes	Bacteroidia	Bacteroidales	CR-115	NA	NA
ASV1752	Bacteria	Fusobacteria	Fusobacteriia	Fusobacteriales	Fusobacteriaceae	Fusobacterium	NA
ASV1753	Bacteria	Firmicutes	Clostridia	Clostridiales	Lachnospiraceae	Tyzzerella	NA
ASV1754	Bacteria	Firmicutes	Clostridia	Clostridiales	Ruminococcaceae	Ruminococcaceae_UCG-010	NA
ASV1755	Bacteria	Firmicutes	Clostridia	Clostridiales	Ruminococcaceae	Intestinimonas	NA
ASV1756	Bacteria	Bacteroidetes	Bacteroidia	Bacteroidales	COB_P4-1_termite_group	NA	NA
ASV1757	Bacteria	Bacteroidetes	Bacteroidia	Bacteroidales	Rikenellaceae	Alistipes	NA
ASV1758	Bacteria	Patescibacteria	Saccharimonadia	Saccharimonadales	Saccharimonadaceae	Candidatus_Saccharimonas	NA
ASV1759	Bacteria	Bacteroidetes	Bacteroidia	Bacteroidales	Dysgonomonadaceae	NA	NA
ASV1760	Bacteria	Bacteroidetes	Bacteroidia	Bacteroidales	Tannerellaceae	NA	NA
ASV1761	Bacteria	Deferribacteres	Deferribacteres	Deferribacterales	Deferribacteraceae	Mucispirillum	NA
ASV1762	Bacteria	Firmicutes	Clostridia	Clostridiales	Family_XIII	Family_XIII_AD3011_group	NA
ASV1763	Bacteria	Bacteroidetes	Bacteroidia	Bacteroidales	Dysgonomonadaceae	NA	NA
ASV1764	Bacteria	Firmicutes	Bacilli	Lactobacillales	Enterococcaceae	NA	NA
ASV1765	Bacteria	Firmicutes	Erysipelotrichia	Erysipelotrichales	Erysipelotrichaceae	NA	NA
ASV1766	Bacteria	Bacteroidetes	Bacteroidia	Bacteroidales	Rikenellaceae	NA	NA
ASV1767	Bacteria	Firmicutes	Clostridia	Clostridiales	Ruminococcaceae	NA	NA
ASV1768	Bacteria	Bacteroidetes	Bacteroidia	Bacteroidales	Dysgonomonadaceae	NA	NA
ASV1769	Bacteria	Firmicutes	Bacilli	Lactobacillales	Leuconostocaceae	Leuconostoc	NA
ASV1770	Bacteria	Actinobacteria	Coriobacteriia	Coriobacteriales	Coriobacteriales_Incertae_Sedis	Raoultibacter	NA
ASV1771	Bacteria	Proteobacteria	Gammaproteobacteria	Pasteurellales	Pasteurellaceae	Haemophilus	NA
ASV1772	Bacteria	Bacteroidetes	Bacteroidia	Bacteroidales	Dysgonomonadaceae	NA	NA
ASV1773	Bacteria	Epsilonbacteraeota	Campylobacteria	Campylobacterales	Sulfurospirillaceae	Sulfurospirillum	NA
ASV1774	Bacteria	Firmicutes	Clostridia	Clostridiales	Christensenellaceae	Catabacter	NA
ASV1775	Bacteria	Firmicutes	Clostridia	Clostridiales	Ruminococcaceae	NA	NA
ASV1776	Bacteria	Firmicutes	Bacilli	Lactobacillales	Streptococcaceae	Lactococcus	NA
ASV1777	Bacteria	Bacteroidetes	Bacteroidia	Bacteroidales	Tannerellaceae	NA	NA
ASV1778	Bacteria	Firmicutes	Clostridia	Clostridiales	Lachnospiraceae	NA	NA
ASV1779	Bacteria	Actinobacteria	Actinobacteria	Corynebacteriales	Mycobacteriaceae	Hoyosella	NA
ASV1780	Bacteria	Proteobacteria	Alphaproteobacteria	Caulobacterales	Caulobacteraceae	NA	NA
ASV1781	Bacteria	Gemmatimonadetes	Gemmatimonadetes	Gemmatimonadales	Gemmatimonadaceae	Gemmatimonas	NA
ASV1782	Bacteria	Firmicutes	Clostridia	Clostridiales	Christensenellaceae	Christensenellaceae_R-7_group	NA
ASV1783	Bacteria	Bacteroidetes	Bacteroidia	Flavobacteriales	Weeksellaceae	Chryseobacterium	NA
ASV1784	Bacteria	Bacteroidetes	Bacteroidia	Sphingobacteriales	Sphingobacteriaceae	Pedobacter	NA
ASV1785	Bacteria	Bacteroidetes	Bacteroidia	Sphingobacteriales	Sphingobacteriaceae	Sphingobacterium	NA
ASV1786	Bacteria	Firmicutes	Bacilli	Bacillales	Thermoactinomycetaceae	Planifilum	NA
ASV1787	Bacteria	Proteobacteria	Gammaproteobacteria	Enterobacteriales	Enterobacteriaceae	Salmonella	NA
ASV1788	Bacteria	Bacteroidetes	Bacteroidia	Bacteroidales	Bacteroidaceae	Bacteroides	NA
ASV1789	Bacteria	Bacteroidetes	Bacteroidia	Bacteroidales	Bacteroidaceae	Bacteroides	NA
ASV1790	Bacteria	Bacteroidetes	Bacteroidia	Bacteroidales	Tannerellaceae	Parabacteroides	NA
ASV1791	Bacteria	Bacteroidetes	Bacteroidia	Bacteroidales	Bacteroidaceae	Bacteroides	NA
ASV1792	Bacteria	Proteobacteria	Deltaproteobacteria	Desulfovibrionales	Desulfovibrionaceae	Desulfovibrio	NA
ASV1793	Bacteria	Bacteroidetes	Bacteroidia	Bacteroidales	Rikenellaceae	Alistipes	NA
ASV1794	Bacteria	Proteobacteria	Deltaproteobacteria	Rs-K70_termite_group	NA	NA	NA
ASV1795	Bacteria	Bacteroidetes	Bacteroidia	NA	NA	NA	NA
ASV1796	Bacteria	Bacteroidetes	Bacteroidia	Bacteroidales	Tannerellaceae	Parabacteroides	NA
ASV1797	Bacteria	Bacteroidetes	Bacteroidia	Bacteroidales	Dysgonomonadaceae	NA	NA
ASV1798	Bacteria	Bacteroidetes	Bacteroidia	Bacteroidales	Marinilabiliaceae	NA	NA
ASV1799	Bacteria	Firmicutes	Clostridia	Clostridiales	Ruminococcaceae	Candidatus_Soleaferrea	NA
ASV1800	Bacteria	Bacteroidetes	Bacteroidia	Bacteroidales	PeH15	NA	NA
ASV1801	Bacteria	Proteobacteria	Deltaproteobacteria	Desulfovibrionales	Desulfovibrionaceae	NA	NA
ASV1802	Bacteria	Firmicutes	Clostridia	Clostridiales	Ruminococcaceae	Intestinimonas	NA
ASV1803	Bacteria	Fusobacteria	Fusobacteriia	Fusobacteriales	Leptotrichiaceae	Sebaldella	NA
ASV1804	Bacteria	Proteobacteria	Deltaproteobacteria	Bdellovibrionales	Bacteriovoracaceae	NA	NA
ASV1805	Bacteria	Bacteroidetes	Bacteroidia	Bacteroidales	Bacteroidaceae	Bacteroides	NA
ASV1806	Bacteria	Firmicutes	Clostridia	Clostridiales	Ruminococcaceae	NA	NA
ASV1807	Bacteria	Proteobacteria	Gammaproteobacteria	Enterobacteriales	Enterobacteriaceae	Enterobacter	NA
ASV1808	Bacteria	Bacteroidetes	Bacteroidia	Bacteroidales	NA	NA	NA
ASV1809	Bacteria	Proteobacteria	Deltaproteobacteria	Desulfovibrionales	Desulfovibrionaceae	Desulfovibrio	NA
ASV1810	Bacteria	Bacteroidetes	Bacteroidia	Bacteroidales	Bacteroidaceae	Bacteroides	NA
ASV1811	Bacteria	Bacteroidetes	Bacteroidia	Bacteroidales	Bacteroidaceae	Bacteroides	NA
ASV1812	Bacteria	Proteobacteria	Deltaproteobacteria	Desulfovibrionales	Desulfovibrionaceae	Desulfovibrio	NA
ASV1813	Bacteria	Firmicutes	Clostridia	Clostridiales	Peptostreptococcaceae	Peptoclostridium	NA
ASV1814	Bacteria	Bacteroidetes	Bacteroidia	Bacteroidales	Bacteroidaceae	Bacteroides	NA
ASV1815	Bacteria	Firmicutes	Clostridia	Clostridiales	Ruminococcaceae	NA	NA
ASV1816	Bacteria	Firmicutes	Clostridia	Clostridiales	Ruminococcaceae	NA	NA
ASV1817	Bacteria	Bacteroidetes	Bacteroidia	Bacteroidales	Paludibacteraceae	Paludibacter	NA
ASV1818	Bacteria	Bacteroidetes	Bacteroidia	Bacteroidales	Dysgonomonadaceae	NA	NA
ASV1819	Bacteria	Bacteroidetes	Bacteroidia	Bacteroidales	Dysgonomonadaceae	NA	NA
ASV1820	Bacteria	Proteobacteria	Deltaproteobacteria	Desulfovibrionales	Desulfovibrionaceae	Desulfovibrio	NA
ASV1821	Bacteria	Firmicutes	Clostridia	Clostridiales	Family_XIII	NA	NA
ASV1822	Bacteria	Bacteroidetes	Bacteroidia	Bacteroidales	Bacteroidaceae	Bacteroides	NA
ASV1823	Bacteria	Patescibacteria	Saccharimonadia	Saccharimonadales	Saccharimonadaceae	Candidatus_Saccharimonas	NA
ASV1824	Bacteria	Bacteroidetes	Bacteroidia	Bacteroidales	Marinilabiliaceae	NA	NA
ASV1825	Bacteria	Bacteroidetes	Bacteroidia	Bacteroidales	Muribaculaceae	CAG-873	NA
ASV1826	Bacteria	Bacteroidetes	Bacteroidia	Bacteroidales	Bacteroidaceae	Bacteroides	NA
ASV1827	Bacteria	Bacteroidetes	Bacteroidia	Bacteroidales	Bacteroidaceae	Bacteroides	NA
ASV1828	Bacteria	Fusobacteria	Fusobacteriia	Fusobacteriales	Fusobacteriaceae	Fusobacterium	NA
ASV1829	Bacteria	Firmicutes	Erysipelotrichia	Erysipelotrichales	Erysipelotrichaceae	Erysipelatoclostridium	NA
ASV1830	Bacteria	Bacteroidetes	Bacteroidia	Bacteroidales	Dysgonomonadaceae	NA	NA
ASV1831	Bacteria	Bacteroidetes	Bacteroidia	Bacteroidales	Bacteroidaceae	Bacteroides	NA
ASV1832	Bacteria	Bacteroidetes	Bacteroidia	Bacteroidales	Paludibacteraceae	Paludibacter	NA
ASV1833	Bacteria	Tenericutes	Mollicutes	Mollicutes_RF39	NA	NA	NA
ASV1834	Bacteria	Firmicutes	Clostridia	Clostridiales	Lachnospiraceae	NA	NA
ASV1835	Bacteria	Bacteroidetes	Bacteroidia	Bacteroidales	Dysgonomonadaceae	NA	NA
ASV1836	Bacteria	Firmicutes	Clostridia	Clostridiales	Family_XIII	NA	NA
ASV1837	Bacteria	Bacteroidetes	Bacteroidia	Bacteroidales	Rikenellaceae	Alistipes	NA
ASV1838	Bacteria	Firmicutes	Bacilli	Lactobacillales	Enterococcaceae	Enterococcus	NA
ASV1839	Bacteria	Bacteroidetes	Bacteroidia	Bacteroidales	Rikenellaceae	Alistipes	NA
ASV1840	Bacteria	Bacteroidetes	Bacteroidia	Bacteroidales	Bacteroidaceae	Bacteroides	NA
ASV1841	Bacteria	Firmicutes	Clostridia	Clostridiales	Christensenellaceae	Christensenellaceae_R-7_group	NA
ASV1842	Bacteria	Bacteroidetes	Bacteroidia	Bacteroidales	Bacteroidaceae	Bacteroides	NA
ASV1843	Bacteria	Bacteroidetes	Bacteroidia	Bacteroidales	Tannerellaceae	Parabacteroides	NA
ASV1844	Bacteria	Bacteroidetes	Bacteroidia	Bacteroidales	Bacteroidaceae	Bacteroides	NA
ASV1845	Bacteria	Firmicutes	Bacilli	Lactobacillales	Enterococcaceae	Enterococcus	NA
ASV1846	Bacteria	Bacteroidetes	Bacteroidia	Bacteroidales	Bacteroidaceae	Bacteroides	NA
ASV1847	Bacteria	Firmicutes	Clostridia	Clostridiales	Family_XIII	NA	NA
ASV1848	Bacteria	Proteobacteria	Gammaproteobacteria	Enterobacteriales	Enterobacteriaceae	Raoultella	NA
ASV1849	Bacteria	Firmicutes	Erysipelotrichia	Erysipelotrichales	Erysipelotrichaceae	Breznakia	NA
ASV1850	Bacteria	Bacteroidetes	Bacteroidia	Bacteroidales	Dysgonomonadaceae	NA	NA
ASV1851	Bacteria	Firmicutes	Erysipelotrichia	Erysipelotrichales	Erysipelotrichaceae	Breznakia	NA
ASV1852	Bacteria	Proteobacteria	Deltaproteobacteria	Desulfovibrionales	Desulfovibrionaceae	Desulfovibrio	NA
ASV1853	Bacteria	Firmicutes	Clostridia	DTU014	NA	NA	NA
ASV1854	Bacteria	Proteobacteria	Deltaproteobacteria	Desulfovibrionales	Desulfovibrionaceae	Desulfovibrio	NA
ASV1855	Bacteria	Firmicutes	Erysipelotrichia	Erysipelotrichales	Erysipelotrichaceae	Breznakia	NA
ASV1856	Bacteria	Fusobacteria	Fusobacteriia	Fusobacteriales	Fusobacteriaceae	Fusobacterium	NA
ASV1857	Bacteria	Patescibacteria	Saccharimonadia	Saccharimonadales	NA	NA	NA
ASV1858	Bacteria	Firmicutes	Clostridia	Clostridiales	Ruminococcaceae	Ruminococcaceae_UCG-014	NA
ASV1859	Bacteria	Firmicutes	Clostridia	Clostridiales	Ruminococcaceae	NA	NA
ASV1860	Bacteria	Bacteroidetes	Bacteroidia	Bacteroidales	Dysgonomonadaceae	NA	NA
ASV1861	Bacteria	Bacteroidetes	Bacteroidia	Bacteroidales	NA	NA	NA
ASV1862	Bacteria	Actinobacteria	Actinobacteria	Corynebacteriales	Corynebacteriaceae	Lawsonella	NA
ASV1863	Bacteria	Proteobacteria	Gammaproteobacteria	Betaproteobacteriales	Rhodocyclaceae	Dechloromonas	NA
ASV1864	Bacteria	Proteobacteria	Deltaproteobacteria	Desulfovibrionales	Desulfovibrionaceae	Desulfovibrio	NA
ASV1865	Bacteria	Bacteroidetes	Bacteroidia	Chitinophagales	Chitinophagaceae	Heliimonas	NA
ASV1866	Bacteria	Bacteroidetes	Bacteroidia	Bacteroidales	PeH15	NA	NA
ASV1867	Bacteria	Firmicutes	Clostridia	Clostridiales	Ruminococcaceae	NA	NA
ASV1868	Bacteria	Bacteroidetes	Bacteroidia	Bacteroidales	Dysgonomonadaceae	NA	NA
ASV1869	Bacteria	Bacteroidetes	Bacteroidia	Bacteroidales	PeH15	NA	NA
ASV1870	Bacteria	Bacteroidetes	Bacteroidia	Bacteroidales	Rikenellaceae	Alistipes	NA
ASV1871	Bacteria	Proteobacteria	Gammaproteobacteria	Enterobacteriales	Enterobacteriaceae	Salmonella	NA
ASV1872	Bacteria	Bacteroidetes	Bacteroidia	Bacteroidales	Dysgonomonadaceae	NA	NA
ASV1873	Bacteria	Bacteroidetes	Bacteroidia	Bacteroidales	Rikenellaceae	Alistipes	NA
ASV1874	Bacteria	Proteobacteria	Gammaproteobacteria	Enterobacteriales	Enterobacteriaceae	NA	NA
ASV1875	Bacteria	Bacteroidetes	Bacteroidia	Bacteroidales	Dysgonomonadaceae	NA	NA
ASV1876	Bacteria	Bacteroidetes	Bacteroidia	Bacteroidales	Rikenellaceae	Alistipes	NA
ASV1877	Bacteria	Proteobacteria	Deltaproteobacteria	Desulfovibrionales	Desulfovibrionaceae	Desulfovibrio	NA
ASV1878	Bacteria	Firmicutes	Clostridia	Clostridiales	Ruminococcaceae	NA	NA
ASV1879	Bacteria	Firmicutes	Clostridia	Clostridiales	Ruminococcaceae	Pygmaiobacter	NA
ASV1880	Bacteria	Planctomycetes	vadinHA49	NA	NA	NA	NA
ASV1881	Bacteria	Bacteroidetes	Bacteroidia	Bacteroidales	Dysgonomonadaceae	NA	NA
ASV1882	Bacteria	Proteobacteria	Gammaproteobacteria	Enterobacteriales	Enterobacteriaceae	NA	NA
ASV1883	Bacteria	Firmicutes	Negativicutes	Selenomonadales	Acidaminococcaceae	NA	NA
ASV1884	Bacteria	Bacteroidetes	Bacteroidia	Bacteroidales	Bacteroidaceae	Bacteroides	NA
ASV1885	Bacteria	Proteobacteria	Deltaproteobacteria	Desulfovibrionales	Desulfovibrionaceae	Desulfovibrio	NA
ASV1886	Bacteria	Planctomycetes	vadinHA49	NA	NA	NA	NA
ASV1887	Bacteria	Firmicutes	Clostridia	Clostridiales	Ruminococcaceae	Ruminococcaceae_UCG-010	NA
ASV1888	Bacteria	Bacteroidetes	Bacteroidia	Bacteroidales	Dysgonomonadaceae	NA	NA
ASV1889	Bacteria	Firmicutes	Clostridia	Clostridiales	Ruminococcaceae	Ruminococcaceae_NK4A214_group	NA
ASV1890	Bacteria	Firmicutes	Bacilli	Lactobacillales	Lactobacillaceae	Lactobacillus	NA
ASV1891	Bacteria	Firmicutes	Clostridia	Clostridiales	Christensenellaceae	NA	NA
ASV1892	Bacteria	Planctomycetes	vadinHA49	NA	NA	NA	NA
ASV1893	Bacteria	Firmicutes	Bacilli	Lactobacillales	Enterococcaceae	Enterococcus	NA
ASV1894	Bacteria	Bacteroidetes	Bacteroidia	Bacteroidales	Bacteroidaceae	Bacteroides	NA
ASV1895	Bacteria	Bacteroidetes	Bacteroidia	Bacteroidales	Rikenellaceae	Alistipes	NA
ASV1896	Bacteria	Patescibacteria	Saccharimonadia	Saccharimonadales	Saccharimonadaceae	Candidatus_Saccharimonas	NA
ASV1897	Bacteria	Firmicutes	Bacilli	Lactobacillales	Lactobacillaceae	Lactobacillus	NA
ASV1898	Bacteria	Bacteroidetes	Bacteroidia	Bacteroidales	PeH15	NA	NA
ASV1899	Bacteria	Bacteroidetes	Bacteroidia	Bacteroidales	Rikenellaceae	Rikenellaceae_RC9_gut_group	NA
ASV1900	Bacteria	Firmicutes	Clostridia	Clostridiales	Christensenellaceae	Christensenellaceae_R-7_group	NA
ASV1901	Bacteria	Proteobacteria	Deltaproteobacteria	Desulfovibrionales	Desulfovibrionaceae	Desulfovibrio	NA
ASV1902	Bacteria	Patescibacteria	Gracilibacteria	Absconditabacteriales_(SR1)	NA	NA	NA
ASV1903	Bacteria	Bacteroidetes	Bacteroidia	Bacteroidales	Tannerellaceae	Tannerella	NA
ASV1904	Bacteria	Bacteroidetes	Bacteroidia	Bacteroidales	Tannerellaceae	Parabacteroides	NA
ASV1905	Bacteria	Bacteroidetes	Bacteroidia	Bacteroidales	Bacteroidaceae	Bacteroides	NA
ASV1906	Bacteria	Bacteroidetes	Bacteroidia	Bacteroidales	Bacteroidaceae	Bacteroides	NA
ASV1907	Bacteria	Bacteroidetes	Bacteroidia	Bacteroidales	Rikenellaceae	NA	NA
ASV1908	Bacteria	Firmicutes	BRH-c20a	NA	NA	NA	NA
ASV1909	Bacteria	Proteobacteria	Deltaproteobacteria	Desulfobacterales	Desulfobacteraceae	Desulfatiferula	NA
ASV1910	Bacteria	Bacteroidetes	Bacteroidia	Bacteroidales	NA	NA	NA
ASV1911	Bacteria	Bacteroidetes	Bacteroidia	Bacteroidales	Tannerellaceae	Parabacteroides	NA
ASV1912	Bacteria	Bacteroidetes	Bacteroidia	Bacteroidales	Marinifilaceae	Odoribacter	NA
ASV1913	Bacteria	Synergistetes	Synergistia	Synergistales	Synergistaceae	Candidatus_Tammella	NA
ASV1914	Bacteria	Firmicutes	Clostridia	Clostridiales	Ruminococcaceae	Pygmaiobacter	NA
ASV1915	Bacteria	Firmicutes	Clostridia	Clostridiales	Ruminococcaceae	Harryflintia	NA
ASV1916	Bacteria	Bacteroidetes	Bacteroidia	Bacteroidales	Rikenellaceae	Alistipes	NA
ASV1917	Bacteria	Actinobacteria	Coriobacteriia	Coriobacteriales	Coriobacteriales_Incertae_Sedis	Raoultibacter	NA
ASV1918	Bacteria	Bacteroidetes	Bacteroidia	Bacteroidales	Bacteroidaceae	Bacteroides	NA
ASV1919	Bacteria	Bacteroidetes	Bacteroidia	Bacteroidales	Tannerellaceae	Parabacteroides	NA
ASV1920	Bacteria	Bacteroidetes	Bacteroidia	Bacteroidales	Dysgonomonadaceae	NA	NA
ASV1921	Bacteria	Bacteroidetes	Bacteroidia	Bacteroidales	Rikenellaceae	Alistipes	NA
ASV1922	Bacteria	Firmicutes	Clostridia	Clostridiales	NA	NA	NA
ASV1923	Bacteria	Firmicutes	Bacilli	Lactobacillales	Enterococcaceae	Enterococcus	NA
ASV1924	Bacteria	Firmicutes	Clostridia	Clostridiales	Ruminococcaceae	Anaerofilum	NA
ASV1925	Bacteria	Firmicutes	Bacilli	Lactobacillales	Enterococcaceae	Enterococcus	NA
ASV1926	Bacteria	Firmicutes	Clostridia	Clostridiales	Peptococcaceae	NA	NA
ASV1927	Bacteria	Firmicutes	Clostridia	Clostridiales	Ruminococcaceae	Ruminococcus_2	NA
ASV1928	Bacteria	Actinobacteria	Actinobacteria	Micrococcales	Dermabacteraceae	Brachybacterium	NA
ASV1929	Bacteria	Firmicutes	Clostridia	Clostridiales	Ruminococcaceae	Ruminococcaceae_UCG-014	NA
ASV1930	Bacteria	Firmicutes	Bacilli	Lactobacillales	Enterococcaceae	Enterococcus	NA
ASV1931	Bacteria	Firmicutes	Clostridia	Clostridiales	Ruminococcaceae	NA	NA
ASV1932	Bacteria	Firmicutes	Clostridia	Clostridiales	Ruminococcaceae	Ruminococcaceae_UCG-010	NA
ASV1933	Bacteria	Bacteroidetes	Bacteroidia	Chitinophagales	Chitinophagaceae	Heliimonas	NA
ASV1934	Bacteria	Firmicutes	Clostridia	Clostridiales	Christensenellaceae	NA	NA
ASV1935	Bacteria	Patescibacteria	Saccharimonadia	Saccharimonadales	NA	NA	NA
ASV1936	Bacteria	Bacteroidetes	Bacteroidia	Bacteroidales	Dysgonomonadaceae	NA	NA
ASV1937	Bacteria	Actinobacteria	Actinobacteria	Propionibacteriales	Nocardioidaceae	Nocardioides	NA
ASV1938	Bacteria	Cyanobacteria	Oxyphotobacteria	Chloroplast	NA	NA	NA
ASV1939	Bacteria	Bacteroidetes	Bacteroidia	Bacteroidales	Tannerellaceae	Tannerella	NA
ASV1940	Bacteria	Actinobacteria	Actinobacteria	Corynebacteriales	Corynebacteriaceae	Corynebacterium	NA
ASV1941	Bacteria	Bacteroidetes	Bacteroidia	Bacteroidales	Tannerellaceae	NA	NA
ASV1942	Bacteria	Proteobacteria	Gammaproteobacteria	Pseudomonadales	Moraxellaceae	Psychrobacter	NA
ASV1943	Bacteria	Proteobacteria	Gammaproteobacteria	Enterobacteriales	Enterobacteriaceae	NA	NA
ASV1944	Bacteria	Bacteroidetes	Bacteroidia	Bacteroidales	Bacteroidaceae	Bacteroides	NA
ASV1945	Bacteria	Firmicutes	Clostridia	Clostridiales	Lachnospiraceae	Tyzzerella_3	NA
ASV1946	Bacteria	Bacteroidetes	Bacteroidia	Bacteroidales	Paludibacteraceae	NA	NA
ASV1947	Bacteria	Bacteroidetes	Bacteroidia	Bacteroidales	M2PB4-65_termite_group	NA	NA
ASV1948	Bacteria	Proteobacteria	Deltaproteobacteria	Desulfovibrionales	Desulfovibrionaceae	NA	NA
ASV1949	Bacteria	Patescibacteria	Saccharimonadia	Saccharimonadales	Saccharimonadaceae	Candidatus_Saccharimonas	NA
ASV1950	Bacteria	Bacteroidetes	Bacteroidia	Bacteroidales	Marinifilaceae	Odoribacter	NA
ASV1951	Bacteria	Proteobacteria	Gammaproteobacteria	Enterobacteriales	Enterobacteriaceae	NA	NA
ASV1952	Bacteria	Proteobacteria	Deltaproteobacteria	Desulfovibrionales	Desulfovibrionaceae	Desulfovibrio	NA
ASV1953	Bacteria	Bacteroidetes	Bacteroidia	Bacteroidales	Bacteroidaceae	Bacteroides	NA
ASV1954	Bacteria	Bacteroidetes	Bacteroidia	Bacteroidales	Tannerellaceae	Parabacteroides	NA
ASV1955	Bacteria	Planctomycetes	vadinHA49	NA	NA	NA	NA
ASV1956	Bacteria	Proteobacteria	Gammaproteobacteria	Enterobacteriales	Enterobacteriaceae	NA	NA
ASV1957	Bacteria	Bacteroidetes	Bacteroidia	Bacteroidales	Tannerellaceae	Tannerella	NA
ASV1958	Bacteria	Firmicutes	Clostridia	Clostridiales	Christensenellaceae	Christensenellaceae_R-7_group	NA
ASV1959	Bacteria	Firmicutes	Clostridia	Clostridiales	Lachnospiraceae	Tyzzerella	NA
ASV1960	Bacteria	Planctomycetes	vadinHA49	NA	NA	NA	NA
ASV1961	Bacteria	Planctomycetes	vadinHA49	NA	NA	NA	NA
ASV1962	Bacteria	Planctomycetes	vadinHA49	NA	NA	NA	NA
ASV1963	Bacteria	Firmicutes	Clostridia	Clostridiales	Ruminococcaceae	NA	NA
ASV1964	Bacteria	Firmicutes	Erysipelotrichia	Erysipelotrichales	Erysipelotrichaceae	NA	NA
ASV1965	Bacteria	Bacteroidetes	Bacteroidia	Bacteroidales	Bacteroidaceae	Bacteroides	NA
ASV1966	Bacteria	Bacteroidetes	Bacteroidia	Bacteroidales	Bacteroidaceae	Bacteroides	NA
ASV1967	Bacteria	Planctomycetes	vadinHA49	NA	NA	NA	NA
ASV1968	Bacteria	Patescibacteria	Gracilibacteria	JGI_0000069-P22	NA	NA	NA
ASV1969	Bacteria	Bacteroidetes	Bacteroidia	Bacteroidales	Bacteroidaceae	Bacteroides	NA
ASV1970	Bacteria	Proteobacteria	Gammaproteobacteria	Betaproteobacteriales	A21b	NA	NA
ASV1971	Bacteria	Bacteroidetes	Bacteroidia	Bacteroidales	Marinilabiliaceae	NA	NA
ASV1972	Bacteria	Proteobacteria	Deltaproteobacteria	Desulfovibrionales	Desulfovibrionaceae	Desulfovibrio	NA
ASV1973	Bacteria	Firmicutes	Clostridia	Clostridiales	Lachnospiraceae	Lachnospiraceae_NC2004_group	NA
ASV1974	Bacteria	Bacteroidetes	Bacteroidia	Bacteroidales	Dysgonomonadaceae	NA	NA
ASV1975	Bacteria	Kiritimatiellaeota	Kiritimatiellae	WCHB1-41	NA	NA	NA
ASV1976	Bacteria	Patescibacteria	Saccharimonadia	Saccharimonadales	Saccharimonadaceae	Candidatus_Saccharimonas	NA
ASV1977	Bacteria	Firmicutes	Clostridia	Clostridiales	Ruminococcaceae	NA	NA
ASV1978	Bacteria	Patescibacteria	Saccharimonadia	Saccharimonadales	NA	NA	NA
ASV1979	Bacteria	Firmicutes	Clostridia	Clostridiales	Family_XIII	NA	NA
ASV1980	Bacteria	Tenericutes	Mollicutes	Mollicutes_RF39	NA	NA	NA
ASV1981	Bacteria	Bacteroidetes	Bacteroidia	Bacteroidales	Rikenellaceae	NA	NA
ASV1982	Bacteria	Bacteroidetes	Bacteroidia	Bacteroidales	Marinifilaceae	Odoribacter	NA
ASV1983	Bacteria	Bacteroidetes	Bacteroidia	Bacteroidales	Dysgonomonadaceae	NA	NA
ASV1984	Bacteria	Firmicutes	Clostridia	Clostridiales	Ruminococcaceae	Ruminococcaceae_UCG-014	NA
ASV1985	Bacteria	Patescibacteria	Saccharimonadia	Saccharimonadales	NA	NA	NA
ASV1986	Bacteria	Bacteroidetes	Bacteroidia	Bacteroidales	Tannerellaceae	Parabacteroides	NA
ASV1987	Bacteria	Fusobacteria	Fusobacteriia	Fusobacteriales	Fusobacteriaceae	Fusobacterium	NA
ASV1988	Bacteria	Bacteroidetes	Bacteroidia	Bacteroidales	Dysgonomonadaceae	NA	NA
ASV1989	Bacteria	Firmicutes	Clostridia	Clostridiales	Ruminococcaceae	GCA-900066225	NA
ASV1990	Bacteria	Bacteroidetes	Bacteroidia	Bacteroidales	vadinHA21	NA	NA
ASV1991	Bacteria	Bacteroidetes	Bacteroidia	Bacteroidales	Rikenellaceae	M2PB4-61_termite_group	NA
ASV1992	Bacteria	Bacteroidetes	Bacteroidia	Bacteroidales	Bacteroidaceae	Bacteroides	NA
ASV1993	Bacteria	Bacteroidetes	Bacteroidia	Bacteroidales	Paludibacteraceae	NA	NA
ASV1994	Bacteria	Bacteroidetes	Bacteroidia	Bacteroidales	Paludibacteraceae	NA	NA
ASV1995	Bacteria	Spirochaetes	Spirochaetia	Spirochaetales	Spirochaetaceae	Sediminispirochaeta	NA
ASV1996	Bacteria	Proteobacteria	Alphaproteobacteria	Caulobacterales	Caulobacteraceae	Phenylobacterium	NA
ASV1997	Bacteria	Bacteroidetes	Bacteroidia	Bacteroidales	Dysgonomonadaceae	NA	NA
ASV1998	Bacteria	Bacteroidetes	Bacteroidia	Bacteroidales	Dysgonomonadaceae	NA	NA
ASV1999	Bacteria	Bacteroidetes	Bacteroidia	Bacteroidales	Bacteroidaceae	Bacteroides	NA
[truncated: 2,672 more rows]

## Sheet: Table S2
#NAME	Site 1 - Female_G	Site 1 - Male_G	Site 2 - Female_G	Site 2 - Male_G	Site 1 - Male_C1	Site 1 - Male_C2
ASV1	0	0	0	0	0	4519
ASV2	0	0	0	0	0	4507
ASV3	0	0	85	0	0	3907
ASV4	0	0	0	0	0	3886
ASV5	0	0	46	8	0	3628
ASV6	0	0	23	0	71	3525
ASV7	0	0	0	0	0	3454
ASV8	0	0	0	0	0	3419
ASV9	0	0	0	0	0	3100
ASV10	0	0	0	0	0	1927
ASV11	0	0	0	0	0	1709
ASV12	0	5	0	0	0	1580
ASV13	0	0	0	0	0	1463
ASV14	0	0	0	0	0	1305
ASV15	0	0	0	0	80	593
ASV16	0	0	0	0	669	0
ASV17	130	0	37	471	15	0
ASV18	0	0	0	0	89	559
ASV19	0	0	0	0	61	586
ASV20	0	0	0	0	636	0
ASV21	97	0	46	466	24	0
ASV22	0	0	0	0	88	544
ASV23	138	0	42	415	34	0
ASV24	0	0	0	0	624	0
ASV25	0	0	0	0	619	0
ASV26	138	0	33	427	15	0
ASV27	112	0	48	437	16	0
ASV28	0	0	0	0	79	526
ASV29	0	0	0	0	87	495
ASV30	105	30	22	353	16	49
ASV31	101	0	31	360	23	59
ASV32	90	0	39	417	17	0
ASV33	0	0	0	0	554	0
ASV34	0	0	0	0	538	0
ASV35	0	0	0	0	508	27
ASV36	0	0	0	0	531	0
ASV37	0	0	0	0	529	0
ASV38	0	0	0	0	524	0
ASV39	0	0	0	0	521	0
ASV40	0	0	0	0	519	0
ASV41	97	0	36	369	16	0
ASV42	0	0	0	0	509	0
ASV43	0	0	0	0	508	0
ASV44	100	0	29	355	18	0
ASV45	109	0	20	346	24	0
ASV46	0	0	0	0	487	0
ASV47	0	0	0	0	484	0
ASV48	0	0	0	0	478	0
ASV49	35	55	99	215	0	68
ASV50	0	0	0	0	472	0
ASV51	0	0	0	0	469	0
ASV52	0	0	0	0	467	0
ASV53	0	0	0	0	446	21
ASV54	45	61	98	261	0	0
ASV55	0	0	0	0	449	0
ASV56	53	55	88	242	8	0
ASV57	0	0	0	0	445	0
ASV58	0	0	0	0	441	0
ASV59	0	0	0	0	434	0
ASV60	60	0	32	322	18	0
ASV61	52	61	81	237	0	0
ASV62	45	69	95	197	0	0
ASV63	57	56	82	209	0	0
ASV64	39	57	92	216	0	0
ASV65	53	55	72	220	0	0
ASV66	56	65	82	193	0	0
ASV67	0	0	0	0	391	0
ASV68	0	0	0	0	380	0
ASV69	54	49	73	202	0	0
ASV70	0	0	0	0	377	0
ASV71	0	0	0	0	367	0
ASV72	0	0	0	0	361	0
ASV73	0	0	0	0	358	0
ASV74	124	0	19	191	23	0
ASV75	113	0	19	197	28	0
ASV76	0	0	0	0	356	0
ASV77	124	0	23	191	14	0
ASV78	0	0	0	0	352	0
ASV79	94	0	38	181	37	0
ASV80	0	0	0	8	316	26
ASV81	0	0	0	0	345	0
ASV82	0	0	0	14	323	0
ASV83	91	0	28	184	33	0
ASV84	0	0	0	0	323	0
ASV85	0	0	0	0	316	0
ASV86	0	0	0	0	308	0
ASV87	0	211	39	47	0	0
ASV88	43	49	60	144	0	0
ASV89	0	0	0	0	296	0
ASV90	94	0	10	167	24	0
ASV91	0	0	0	16	277	0
ASV92	0	0	0	0	290	0
ASV93	84	0	21	150	32	0
ASV94	30	0	0	8	249	0
ASV95	70	26	15	149	20	0
ASV96	0	0	0	0	278	0
ASV97	97	0	27	127	19	0
ASV98	92	0	17	142	15	0
ASV99	0	0	0	14	243	0
ASV100	98	0	0	0	76	76
ASV101	0	146	47	0	0	54
ASV102	0	0	0	13	233	0
ASV103	0	0	0	0	245	0
ASV104	0	0	0	0	243	0
ASV105	0	0	0	0	0	241
ASV106	0	0	0	0	236	0
ASV107	71	0	0	0	111	51
ASV108	0	148	0	57	26	0
ASV109	0	0	0	0	230	0
ASV110	27	67	34	63	0	38
ASV111	0	0	0	0	221	0
ASV112	0	45	0	71	103	0
ASV113	0	182	36	0	0	0
ASV114	0	0	0	0	213	0
ASV115	0	166	43	0	0	0
ASV116	108	0	0	0	98	0
ASV117	0	0	0	0	203	0
ASV118	0	0	0	0	202	0
ASV119	24	47	120	10	0	0
ASV120	99	0	0	0	101	0
ASV121	0	0	0	0	91	108
ASV122	79	55	0	0	64	0
ASV123	0	123	0	34	41	0
ASV124	101	0	0	0	96	0
ASV125	0	0	0	0	197	0
ASV126	13	60	88	7	0	28
ASV127	0	0	0	85	108	0
ASV128	0	0	0	0	193	0
ASV129	61	0	84	0	47	0
ASV130	0	157	34	0	0	0
ASV131	0	0	0	0	65	123
ASV132	0	108	22	56	0	0
ASV133	71	70	44	0	0	0
ASV134	0	0	0	0	80	105
ASV135	50	51	76	0	0	0
ASV136	0	0	0	0	73	104
ASV137	0	0	0	0	175	0
ASV138	0	0	0	0	174	0
ASV139	0	0	0	0	174	0
ASV140	0	0	0	0	53	120
ASV141	17	38	100	14	0	0
ASV142	0	138	0	31	0	0
ASV143	0	0	0	0	72	97
ASV144	0	0	0	0	55	113
ASV145	13	38	104	12	0	0
ASV146	0	0	0	167	0	0
ASV147	55	57	54	0	0	0
ASV148	0	0	0	0	166	0
ASV149	65	0	0	20	79	0
ASV150	38	40	0	85	0	0
ASV151	29	88	41	5	0	0
ASV152	20	89	48	6	0	0
ASV153	0	44	37	38	15	29
ASV154	16	83	49	2	0	12
ASV155	0	0	0	0	161	0
ASV156	37	66	56	0	0	0
ASV157	50	0	78	30	0	0
ASV158	42	31	37	48	0	0
ASV159	35	65	49	9	0	0
ASV160	78	0	0	0	79	0
ASV161	69	0	88	0	0	0
ASV162	57	54	46	0	0	0
ASV163	0	125	32	0	0	0
ASV164	0	0	156	0	0	0
ASV165	76	0	0	0	79	0
ASV166	0	0	0	0	71	84
ASV167	23	36	39	54	0	0
ASV168	0	0	0	82	70	0
ASV169	0	0	0	0	152	0
ASV170	0	0	0	0	69	83
ASV171	0	0	0	0	0	152
ASV172	16	118	15	2	0	0
ASV173	0	0	75	76	0	0
ASV174	0	0	0	0	0	151
ASV175	32	0	41	50	26	0
ASV176	0	42	69	38	0	0
ASV177	0	98	0	24	26	0
ASV178	0	106	0	11	0	29
ASV179	7	43	88	7	0	0
ASV180	35	47	62	0	0	0
ASV181	0	0	0	0	144	0
ASV182	21	72	42	8	0	0
ASV183	0	0	0	52	91	0
ASV184	44	62	36	0	0	0
ASV185	14	0	54	36	38	0
ASV186	0	83	59	0	0	0
ASV187	0	35	0	59	0	48
ASV188	0	138	0	0	0	0
ASV189	9	40	75	13	0	0
ASV190	25	59	46	6	0	0
ASV191	0	0	0	0	135	0
ASV192	0	0	0	0	0	132
ASV193	0	0	0	0	0	131
ASV194	26	77	0	0	27	0
ASV195	72	0	0	0	57	0
ASV196	18	66	42	3	0	0
ASV197	0	65	0	0	61	0
ASV198	0	0	0	68	58	0
ASV199	0	0	0	0	0	126
ASV200	30	95	0	0	0	0
ASV201	0	0	0	61	64	0
ASV202	0	0	0	0	0	124
ASV203	59	0	36	0	27	0
ASV204	14	25	24	0	0	59
ASV205	19	27	70	5	0	0
ASV206	6	0	0	31	84	0
ASV207	0	0	0	41	79	0
ASV208	24	59	28	8	0	0
ASV209	0	0	4	26	14	75
ASV210	0	0	0	0	119	0
ASV211	16	0	41	32	29	0
ASV212	0	118	0	0	0	0
ASV213	0	118	0	0	0	0
ASV214	0	0	81	37	0	0
ASV215	0	0	0	49	69	0
ASV216	0	0	0	45	73	0
ASV217	0	0	0	0	0	118
ASV218	59	58	0	0	0	0
ASV219	24	49	43	0	0	0
ASV220	0	0	0	116	0	0
ASV221	59	56	0	0	0	0
ASV222	17	93	4	0	0	0
ASV223	112	0	0	0	0	0
ASV224	15	83	12	2	0	0
ASV225	13	96	1	2	0	0
ASV226	0	0	0	0	0	112
ASV227	26	42	0	28	0	15
ASV228	0	0	0	48	63	0
ASV229	7	32	43	27	0	0
ASV230	0	0	26	0	0	83
ASV231	0	0	21	0	88	0
ASV232	0	0	0	0	0	109
ASV233	0	107	0	0	0	0
ASV234	0	0	0	0	107	0
ASV235	0	0	0	0	0	107
ASV236	56	0	50	0	0	0
ASV237	0	23	31	52	0	0
ASV238	0	0	0	0	106	0
ASV239	29	76	0	0	0	0
ASV240	0	0	24	0	81	0
ASV241	0	0	0	105	0	0
ASV242	0	0	0	0	105	0
ASV243	0	0	0	0	0	105
ASV244	104	0	0	0	0	0
ASV245	51	53	0	0	0	0
ASV246	0	0	62	42	0	0
ASV247	0	0	44	60	0	0
ASV248	46	0	0	57	0	0
ASV249	0	0	0	103	0	0
ASV250	0	0	0	0	0	103
ASV251	0	0	0	0	0	103
ASV252	0	0	0	0	0	103
ASV253	0	0	0	0	0	103
ASV254	11	83	6	2	0	0
ASV255	10	85	4	3	0	0
ASV256	0	0	0	0	101	0
ASV257	12	83	5	0	0	0
ASV258	0	53	47	0	0	0
ASV259	13	78	5	3	0	0
ASV260	0	0	0	0	0	99
ASV261	98	0	0	0	0	0
ASV262	0	0	98	0	0	0
ASV263	0	0	8	0	90	0
ASV264	17	17	0	30	0	33
ASV265	16	47	0	0	34	0
ASV266	0	0	0	97	0	0
ASV267	0	0	0	0	97	0
ASV268	0	0	0	0	97	0
ASV269	0	0	0	96	0	0
ASV270	0	0	0	96	0	0
ASV271	0	0	0	0	96	0
ASV272	0	0	0	0	0	96
ASV273	0	0	0	0	95	0
ASV274	0	24	31	0	39	0
ASV275	0	0	0	0	94	0
ASV276	0	0	0	0	0	94
ASV277	57	0	36	0	0	0
ASV278	20	33	40	0	0	0
ASV279	0	0	78	0	15	0
ASV280	0	0	0	0	93	0
ASV281	0	0	0	0	30	63
ASV282	34	58	0	0	0	0
ASV283	0	92	0	0	0	0
ASV284	0	33	59	0	0	0
ASV285	0	17	0	0	75	0
ASV286	0	0	0	0	92	0
ASV287	0	0	0	0	92	0
ASV288	47	0	43	0	0	0
ASV289	0	19	32	39	0	0
ASV290	0	0	0	0	90	0
ASV291	89	0	0	0	0	0
ASV292	0	0	0	0	89	0
ASV293	0	0	0	0	89	0
ASV294	0	0	0	0	89	0
ASV295	0	0	0	0	0	89
ASV296	0	88	0	0	0	0
ASV297	0	0	49	39	0	0
ASV298	0	0	0	0	88	0
ASV299	87	0	0	0	0	0
ASV300	0	0	0	0	87	0
ASV301	0	0	0	0	0	87
ASV302	14	26	46	0	0	0
ASV303	0	86	0	0	0	0
ASV304	0	0	0	86	0	0
ASV305	34	7	0	44	0	0
ASV306	34	51	0	0	0	0
ASV307	0	85	0	0	0	0
ASV308	0	0	0	0	85	0
ASV309	0	0	0	0	85	0
ASV310	0	0	84	0	0	0
ASV311	0	0	0	0	0	84
ASV312	0	0	0	0	0	84
ASV313	46	0	37	0	0	0
ASV314	0	83	0	0	0	0
ASV315	82	0	0	0	0	0
ASV316	82	0	0	0	0	0
ASV317	82	0	0	0	0	0
ASV318	64	18	0	0	0	0
ASV319	0	82	0	0	0	0
ASV320	0	41	41	0	0	0
ASV321	0	0	0	0	82	0
ASV322	0	0	0	0	0	82
ASV323	81	0	0	0	0	0
ASV324	81	0	0	0	0	0
ASV325	0	81	0	0	0	0
ASV326	0	0	0	0	20	61
ASV327	0	0	0	0	0	81
ASV328	0	0	0	0	0	81
ASV329	0	80	0	0	0	0
ASV330	0	0	0	80	0	0
ASV331	0	0	0	0	80	0
ASV332	0	0	0	0	80	0
ASV333	0	0	0	0	80	0
ASV334	0	0	0	0	80	0
ASV335	0	0	0	0	79	0
ASV336	0	0	0	0	79	0
ASV337	78	0	0	0	0	0
ASV338	0	0	78	0	0	0
ASV339	0	0	0	0	78	0
ASV340	0	0	0	0	78	0
ASV341	0	0	0	0	78	0
ASV342	0	0	0	0	78	0
ASV343	0	0	0	0	0	78
ASV344	38	0	12	0	0	27
ASV345	28	49	0	0	0	0
ASV346	27	14	36	0	0	0
ASV347	0	77	0	0	0	0
ASV348	0	77	0	0	0	0
ASV349	0	31	0	46	0	0
ASV350	0	0	12	0	64	0
ASV351	0	0	0	0	76	0
ASV352	0	0	0	0	0	76
ASV353	48	27	0	0	0	0
ASV354	0	75	0	0	0	0
ASV355	0	75	0	0	0	0
ASV356	0	0	75	0	0	0
ASV357	0	0	0	0	75	0
ASV358	0	0	0	0	75	0
ASV359	0	0	0	0	75	0
ASV360	0	0	0	0	75	0
ASV361	0	0	0	0	75	0
ASV362	0	0	0	0	0	75
ASV363	74	0	0	0	0	0
ASV364	0	51	23	0	0	0
ASV365	0	16	24	0	34	0
ASV366	0	0	51	23	0	0
ASV367	0	0	0	0	74	0
ASV368	0	0	0	0	74	0
ASV369	0	0	0	0	0	74
ASV370	54	0	0	19	0	0
ASV371	8	24	0	11	0	30
ASV372	0	73	0	0	0	0
ASV373	0	0	73	0	0	0
ASV374	0	0	0	0	73	0
ASV375	0	0	0	0	0	73
ASV376	72	0	0	0	0	0
ASV377	72	0	0	0	0	0
ASV378	72	0	0	0	0	0
ASV379	0	0	32	0	40	0
ASV380	0	0	0	72	0	0
ASV381	0	0	0	0	72	0
ASV382	71	0	0	0	0	0
ASV383	71	0	0	0	0	0
ASV384	35	36	0	0	0	0
ASV385	28	0	22	0	21	0
ASV386	0	71	0	0	0	0
ASV387	0	0	0	71	0	0
ASV388	0	0	53	17	0	0
ASV389	0	0	0	0	70	0
ASV390	0	0	0	0	70	0
ASV391	0	69	0	0	0	0
ASV392	0	39	0	30	0	0
ASV393	0	0	0	69	0	0
ASV394	0	68	0	0	0	0
ASV395	0	2	11	19	36	0
ASV396	0	0	68	0	0	0
ASV397	0	0	0	0	68	0
ASV398	0	0	0	0	68	0
ASV399	0	0	0	0	68	0
ASV400	0	0	0	0	68	0
ASV401	0	0	0	0	68	0
ASV402	0	0	0	0	0	68
ASV403	19	8	40	0	0	0
ASV404	2	0	49	0	16	0
ASV405	0	67	0	0	0	0
ASV406	0	51	0	16	0	0
ASV407	0	0	0	67	0	0
ASV408	0	0	0	67	0	0
ASV409	0	0	0	0	67	0
ASV410	66	0	0	0	0	0
ASV411	66	0	0	0	0	0
ASV412	0	0	66	0	0	0
ASV413	0	0	66	0	0	0
ASV414	0	0	0	0	66	0
ASV415	0	0	0	0	66	0
ASV416	0	0	0	0	66	0
ASV417	0	0	0	0	66	0
ASV418	65	0	0	0	0	0
ASV419	65	0	0	0	0	0
ASV420	65	0	0	0	0	0
ASV421	65	0	0	0	0	0
ASV422	0	65	0	0	0	0
ASV423	0	65	0	0	0	0
ASV424	0	0	0	0	65	0
ASV425	0	0	0	0	65	0
ASV426	0	0	0	0	0	65
ASV427	64	0	0	0	0	0
ASV428	64	0	0	0	0	0
ASV429	47	0	0	17	0	0
ASV430	3	30	31	0	0	0
ASV431	0	64	0	0	0	0
ASV432	0	0	64	0	0	0
ASV433	0	0	34	25	5	0
ASV434	0	0	0	64	0	0
ASV435	0	0	0	64	0	0
ASV436	0	0	0	64	0	0
ASV437	0	0	0	0	64	0
ASV438	0	0	0	0	64	0
ASV439	0	0	0	0	64	0
ASV440	0	0	0	0	64	0
ASV441	0	0	0	0	64	0
ASV442	0	0	0	0	64	0
ASV443	0	0	0	0	0	64
ASV444	63	0	0	0	0	0
ASV445	63	0	0	0	0	0
ASV446	63	0	0	0	0	0
ASV447	0	63	0	0	0	0
ASV448	0	63	0	0	0	0
ASV449	0	7	48	8	0	0
ASV450	0	0	63	0	0	0
ASV451	0	0	0	40	0	23
ASV452	0	0	0	39	24	0
ASV453	0	0	0	6	57	0
ASV454	0	0	0	0	0	63
ASV455	0	0	0	0	0	63
ASV456	62	0	0	0	0	0
ASV457	11	19	0	7	0	25
ASV458	0	62	0	0	0	0
ASV459	0	62	0	0	0	0
ASV460	0	0	62	0	0	0
ASV461	0	0	62	0	0	0
ASV462	0	0	0	62	0	0
ASV463	0	0	0	46	16	0
ASV464	0	0	0	0	62	0
ASV465	0	0	0	0	62	0
ASV466	0	0	0	0	0	62
ASV467	0	0	0	0	0	62
ASV468	0	0	0	0	0	62
ASV469	0	0	0	0	0	62
ASV470	61	0	0	0	0	0
ASV471	61	0	0	0	0	0
ASV472	0	61	0	0	0	0
ASV473	0	0	61	0	0	0
ASV474	0	0	61	0	0	0
ASV475	0	0	61	0	0	0
ASV476	0	0	0	61	0	0
ASV477	0	0	0	0	61	0
ASV478	0	0	0	0	61	0
ASV479	0	0	0	0	61	0
ASV480	0	0	0	0	61	0
ASV481	60	0	0	0	0	0
ASV482	60	0	0	0	0	0
ASV483	60	0	0	0	0	0
ASV484	8	26	4	0	0	22
ASV485	0	60	0	0	0	0
ASV486	0	60	0	0	0	0
ASV487	0	60	0	0	0	0
ASV488	0	60	0	0	0	0
ASV489	0	32	0	0	28	0
ASV490	0	0	60	0	0	0
ASV491	0	0	0	60	0	0
ASV492	0	0	0	0	60	0
ASV493	0	0	0	0	60	0
ASV494	0	0	0	0	60	0
ASV495	0	0	0	0	60	0
ASV496	0	0	0	0	60	0
ASV497	0	0	0	0	0	60
ASV498	0	0	0	0	0	60
ASV499	0	0	0	0	0	60
ASV500	59	0	0	0	0	0
ASV501	59	0	0	0	0	0
ASV502	59	0	0	0	0	0
ASV503	59	0	0	0	0	0
ASV504	52	7	0	0	0	0
ASV505	0	59	0	0	0	0
ASV506	0	59	0	0	0	0
ASV507	0	0	59	0	0	0
ASV508	0	0	59	0	0	0
ASV509	0	0	0	59	0	0
ASV510	0	0	0	0	59	0
ASV511	0	0	0	0	59	0
ASV512	0	0	0	0	59	0
ASV513	0	0	0	0	0	59
ASV514	58	0	0	0	0	0
ASV515	20	0	0	16	0	22
ASV516	0	0	58	0	0	0
ASV517	0	0	58	0	0	0
ASV518	0	0	58	0	0	0
ASV519	0	0	58	0	0	0
ASV520	0	0	0	58	0	0
ASV521	0	0	0	0	58	0
ASV522	0	0	0	0	58	0
ASV523	0	0	0	0	58	0
ASV524	0	0	0	0	58	0
ASV525	0	0	0	0	0	58
ASV526	0	0	0	0	0	58
ASV527	0	0	0	0	0	58
ASV528	0	0	0	0	0	58
ASV529	0	0	0	0	0	58
ASV530	57	0	0	0	0	0
ASV531	0	57	0	0	0	0
ASV532	0	41	0	0	16	0
ASV533	0	33	24	0	0	0
ASV534	0	0	57	0	0	0
ASV535	0	0	57	0	0	0
ASV536	0	0	0	57	0	0
ASV537	0	0	0	57	0	0
ASV538	0	0	0	0	57	0
ASV539	0	0	0	0	57	0
ASV540	0	0	0	0	57	0
ASV541	0	0	0	0	57	0
ASV542	0	0	0	0	57	0
ASV543	0	0	0	0	57	0
ASV544	0	0	0	0	0	57
ASV545	0	0	0	0	0	57
ASV546	0	0	0	0	0	57
ASV547	56	0	0	0	0	0
ASV548	56	0	0	0	0	0
ASV549	56	0	0	0	0	0
ASV550	0	56	0	0	0	0
ASV551	0	56	0	0	0	0
ASV552	0	4	45	7	0	0
ASV553	0	0	56	0	0	0
ASV554	0	0	0	56	0	0
ASV555	0	0	0	0	19	37
ASV556	55	0	0	0	0	0
ASV557	55	0	0	0	0	0
ASV558	0	55	0	0	0	0
ASV559	0	10	0	35	10	0
ASV560	0	0	55	0	0	0
ASV561	0	0	55	0	0	0
ASV562	0	0	55	0	0	0
ASV563	0	0	55	0	0	0
ASV564	0	0	55	0	0	0
ASV565	0	0	0	55	0	0
ASV566	0	0	0	0	55	0
ASV567	0	0	0	0	55	0
ASV568	0	0	0	0	0	55
ASV569	0	0	0	0	0	55
ASV570	54	0	0	0	0	0
ASV571	11	0	43	0	0	0
ASV572	3	3	13	18	17	0
ASV573	0	54	0	0	0	0
ASV574	0	0	54	0	0	0
ASV575	0	0	0	54	0	0
ASV576	0	0	0	0	54	0
ASV577	0	0	0	0	0	54
ASV578	0	0	0	0	0	54
ASV579	53	0	0	0	0	0
ASV580	53	0	0	0	0	0
ASV581	27	26	0	0	0	0
ASV582	0	53	0	0	0	0
ASV583	0	28	25	0	0	0
ASV584	0	4	41	8	0	0
ASV585	0	0	0	20	33	0
ASV586	0	0	0	0	53	0
ASV587	0	0	0	0	53	0
ASV588	0	0	0	0	0	53
ASV589	52	0	0	0	0	0
ASV590	52	0	0	0	0	0
ASV591	17	0	0	35	0	0
ASV592	0	52	0	0	0	0
ASV593	0	52	0	0	0	0
ASV594	0	52	0	0	0	0
ASV595	0	9	0	0	43	0
ASV596	0	3	43	6	0	0
ASV597	0	0	52	0	0	0
ASV598	0	0	52	0	0	0
ASV599	0	0	40	0	0	12
ASV600	0	0	0	52	0	0
ASV601	0	0	0	52	0	0
ASV602	0	0	0	52	0	0
ASV603	0	0	0	0	52	0
ASV604	0	0	0	0	52	0
ASV605	0	0	0	0	52	0
ASV606	0	0	0	0	52	0
ASV607	51	0	0	0	0	0
ASV608	38	13	0	0	0	0
ASV609	29	0	0	0	0	22
ASV610	0	51	0	0	0	0
ASV611	0	0	51	0	0	0
ASV612	0	0	51	0	0	0
ASV613	0	0	0	0	51	0
ASV614	0	0	0	0	0	51
ASV615	0	0	0	0	0	51
ASV616	50	0	0	0	0	0
ASV617	50	0	0	0	0	0
ASV618	4	46	0	0	0	0
ASV619	0	50	0	0	0	0
ASV620	0	50	0	0	0	0
ASV621	0	13	37	0	0	0
ASV622	0	0	50	0	0	0
ASV623	0	0	50	0	0	0
ASV624	0	0	50	0	0	0
ASV625	0	0	50	0	0	0
ASV626	0	0	0	50	0	0
ASV627	0	0	0	0	0	50
ASV628	0	0	0	0	0	50
ASV629	0	0	0	0	0	50
ASV630	49	0	0	0	0	0
ASV631	49	0	0	0	0	0
ASV632	49	0	0	0	0	0
ASV633	49	0	0	0	0	0
ASV634	41	0	0	8	0	0
ASV635	12	0	0	0	37	0
ASV636	9	0	0	0	40	0
ASV637	0	49	0	0	0	0
ASV638	0	49	0	0	0	0
ASV639	0	49	0	0	0	0
ASV640	0	0	49	0	0	0
ASV641	0	0	0	0	0	49
ASV642	48	0	0	0	0	0
ASV643	31	0	17	0	0	0
ASV644	28	0	20	0	0	0
ASV645	20	17	7	0	4	0
ASV646	14	21	0	0	13	0
ASV647	12	22	0	0	14	0
ASV648	1	0	2	0	45	0
ASV649	0	48	0	0	0	0
ASV650	0	48	0	0	0	0
ASV651	0	48	0	0	0	0
ASV652	0	0	48	0	0	0
ASV653	0	0	48	0	0	0
ASV654	0	0	0	48	0	0
ASV655	0	0	0	0	48	0
ASV656	0	0	0	0	48	0
ASV657	0	0	0	0	48	0
ASV658	47	0	0	0	0	0
ASV659	47	0	0	0	0	0
ASV660	0	47	0	0	0	0
ASV661	0	0	47	0	0	0
ASV662	0	0	47	0	0	0
ASV663	0	0	47	0	0	0
ASV664	0	0	47	0	0	0
ASV665	0	0	0	47	0	0
ASV666	0	0	0	47	0	0
ASV667	0	0	0	0	47	0
ASV668	0	0	0	0	47	0
ASV669	0	0	0	0	47	0
ASV670	0	0	0	0	47	0
ASV671	0	0	0	0	0	47
ASV672	0	0	0	0	0	47
ASV673	24	0	22	0	0	0
ASV674	0	46	0	0	0	0
ASV675	0	46	0	0	0	0
ASV676	0	32	0	0	14	0
ASV677	0	0	46	0	0	0
ASV678	0	0	46	0	0	0
ASV679	0	0	46	0	0	0
ASV680	0	0	18	0	28	0
ASV681	0	0	2	11	3	30
ASV682	0	0	0	46	0	0
ASV683	0	0	0	0	46	0
ASV684	0	0	0	0	0	46
ASV685	45	0	0	0	0	0
ASV686	45	0	0	0	0	0
ASV687	34	0	0	11	0	0
ASV688	25	0	0	0	0	20
ASV689	22	6	11	6	0	0
ASV690	0	45	0	0	0	0
ASV691	0	34	11	0	0	0
ASV692	0	9	36	0	0	0
ASV693	0	0	45	0	0	0
ASV694	0	0	45	0	0	0
ASV695	0	0	45	0	0	0
ASV696	0	0	45	0	0	0
ASV697	0	0	0	0	45	0
ASV698	0	0	0	0	45	0
ASV699	0	0	0	0	45	0
ASV700	0	0	0	0	0	45
ASV701	0	0	0	0	0	45
ASV702	44	0	0	0	0	0
ASV703	44	0	0	0	0	0
ASV704	44	0	0	0	0	0
ASV705	6	4	2	0	32	0
ASV706	0	44	0	0	0	0
ASV707	0	44	0	0	0	0
ASV708	0	4	32	8	0	0
ASV709	0	0	44	0	0	0
ASV710	0	0	44	0	0	0
ASV711	0	0	44	0	0	0
ASV712	0	0	44	0	0	0
ASV713	0	0	0	44	0	0
ASV714	0	0	0	44	0	0
ASV715	0	0	0	44	0	0
ASV716	0	0	0	0	0	44
ASV717	0	0	0	0	0	44
ASV718	0	0	0	0	0	44
ASV719	0	0	0	0	0	44
ASV720	43	0	0	0	0	0
ASV721	43	0	0	0	0	0
ASV722	43	0	0	0	0	0
ASV723	43	0	0	0	0	0
ASV724	31	0	0	0	0	12
ASV725	0	43	0	0	0	0
ASV726	0	43	0	0	0	0
ASV727	0	0	43	0	0	0
ASV728	0	0	43	0	0	0
ASV729	0	0	43	0	0	0
ASV730	0	0	43	0	0	0
ASV731	0	0	43	0	0	0
ASV732	0	0	0	43	0	0
ASV733	0	0	0	0	43	0
ASV734	0	0	0	0	43	0
ASV735	0	0	0	0	43	0
ASV736	0	0	0	0	43	0
ASV737	0	0	0	0	0	43
ASV738	0	0	0	0	0	43
ASV739	0	0	0	0	0	43
ASV740	0	0	0	0	0	43
ASV741	14	8	20	0	0	0
ASV742	9	21	8	0	4	0
ASV743	4	4	15	0	19	0
ASV744	4	14	6	0	0	18
ASV745	0	42	0	0	0	0
ASV746	0	42	0	0	0	0
ASV747	0	7	0	15	20	0
ASV748	0	0	42	0	0	0
ASV749	0	0	42	0	0	0
ASV750	0	0	42	0	0	0
ASV751	0	0	42	0	0	0
ASV752	0	0	42	0	0	0
ASV753	0	0	42	0	0	0
ASV754	0	0	27	15	0	0
ASV755	0	0	0	42	0	0
ASV756	0	0	0	21	21	0
ASV757	0	0	0	0	42	0
ASV758	0	0	0	0	0	42
ASV759	0	0	0	0	0	42
ASV760	41	0	0	0	0	0
ASV761	41	0	0	0	0	0
ASV762	41	0	0	0	0	0
ASV763	27	0	0	14	0	0
ASV764	19	0	0	22	0	0
ASV765	9	0	0	0	32	0
ASV766	0	41	0	0	0	0
ASV767	0	0	41	0	0	0
ASV768	0	0	41	0	0	0
ASV769	0	0	22	0	0	19
ASV770	0	0	0	41	0	0
ASV771	0	0	0	41	0	0
ASV772	0	0	0	17	24	0
ASV773	0	0	0	0	41	0
ASV774	0	0	0	0	41	0
ASV775	0	0	0	0	41	0
ASV776	0	0	0	0	41	0
ASV777	0	0	0	0	0	41
ASV778	0	0	0	0	0	41
ASV779	0	0	0	0	0	41
ASV780	40	0	0	0	0	0
ASV781	40	0	0	0	0	0
ASV782	32	8	0	0	0	0
ASV783	24	16	0	0	0	0
ASV784	0	40	0	0	0	0
ASV785	0	40	0	0	0	0
ASV786	0	40	0	0	0	0
ASV787	0	40	0	0	0	0
ASV788	0	40	0	0	0	0
ASV789	0	40	0	0	0	0
ASV790	0	0	40	0	0	0
ASV791	0	0	40	0	0	0
ASV792	0	0	40	0	0	0
ASV793	0	0	0	40	0	0
ASV794	0	0	0	0	40	0
ASV795	0	0	0	0	40	0
ASV796	0	0	0	0	40	0
ASV797	0	0	0	0	0	40
ASV798	0	0	0	0	0	40
ASV799	0	0	0	0	0	40
ASV800	0	0	0	0	0	40
ASV801	0	0	0	0	0	40
ASV802	39	0	0	0	0	0
ASV803	39	0	0	0	0	0
ASV804	39	0	0	0	0	0
ASV805	17	12	7	0	3	0
ASV806	16	18	5	0	0	0
ASV807	0	39	0	0	0	0
ASV808	0	39	0	0	0	0
ASV809	0	0	39	0	0	0
ASV810	0	0	39	0	0	0
ASV811	0	0	39	0	0	0
ASV812	0	0	39	0	0	0
ASV813	0	0	0	39	0	0
ASV814	0	0	0	39	0	0
ASV815	0	0	0	0	39	0
ASV816	0	0	0	0	39	0
ASV817	0	0	0	0	0	39
ASV818	0	0	0	0	0	39
ASV819	0	0	0	0	0	39
ASV820	38	0	0	0	0	0
ASV821	38	0	0	0	0	0
ASV822	38	0	0	0	0	0
ASV823	38	0	0	0	0	0
ASV824	0	38	0	0	0	0
ASV825	0	38	0	0	0	0
ASV826	0	38	0	0	0	0
ASV827	0	38	0	0	0	0
ASV828	0	6	24	0	0	8
ASV829	0	0	38	0	0	0
ASV830	0	0	38	0	0	0
ASV831	0	0	38	0	0	0
ASV832	0	0	38	0	0	0
ASV833	0	0	38	0	0	0
ASV834	0	0	38	0	0	0
ASV835	0	0	38	0	0	0
ASV836	0	0	0	38	0	0
ASV837	0	0	0	38	0	0
ASV838	0	0	0	38	0	0
ASV839	0	0	0	14	24	0
ASV840	0	0	0	13	25	0
ASV841	0	0	0	0	38	0
ASV842	0	0	0	0	38	0
ASV843	0	0	0	0	38	0
ASV844	0	0	0	0	38	0
ASV845	0	0	0	0	0	38
ASV846	0	0	0	0	0	38
ASV847	0	0	0	0	0	38
ASV848	37	0	0	0	0	0
ASV849	37	0	0	0	0	0
ASV850	37	0	0	0	0	0
ASV851	37	0	0	0	0	0
ASV852	30	7	0	0	0	0
ASV853	15	22	0	0	0	0
ASV854	14	21	2	0	0	0
ASV855	0	37	0	0	0	0
ASV856	0	37	0	0	0	0
ASV857	0	37	0	0	0	0
ASV858	0	37	0	0	0	0
ASV859	0	13	23	1	0	0
ASV860	0	0	37	0	0	0
ASV861	0	0	37	0	0	0
ASV862	0	0	37	0	0	0
ASV863	0	0	37	0	0	0
ASV864	0	0	37	0	0	0
ASV865	0	0	37	0	0	0
ASV866	0	0	0	37	0	0
ASV867	0	0	0	37	0	0
ASV868	0	0	0	37	0	0
ASV869	0	0	0	20	17	0
ASV870	0	0	0	14	23	0
ASV871	0	0	0	0	0	37
ASV872	0	0	0	0	0	37
ASV873	0	0	0	0	0	37
ASV874	36	0	0	0	0	0
ASV875	36	0	0	0	0	0
ASV876	8	3	0	25	0	0
ASV877	4	5	5	22	0	0
ASV878	3	14	3	7	9	0
ASV879	0	36	0	0	0	0
ASV880	0	36	0	0	0	0
ASV881	0	36	0	0	0	0
ASV882	0	36	0	0	0	0
ASV883	0	36	0	0	0	0
ASV884	0	36	0	0	0	0
ASV885	0	36	0	0	0	0
ASV886	0	0	36	0	0	0
ASV887	0	0	36	0	0	0
ASV888	0	0	36	0	0	0
ASV889	0	0	36	0	0	0
ASV890	0	0	36	0	0	0
ASV891	0	0	0	0	36	0
ASV892	0	0	0	0	36	0
ASV893	0	0	0	0	0	36
ASV894	0	0	0	0	0	36
ASV895	0	0	0	0	0	36
ASV896	0	0	0	0	0	36
ASV897	35	0	0	0	0	0
ASV898	35	0	0	0	0	0
ASV899	35	0	0	0	0	0
ASV900	35	0	0	0	0	0
ASV901	35	0	0	0	0	0
ASV902	35	0	0	0	0	0
ASV903	0	35	0	0	0	0
ASV904	0	35	0	0	0	0
ASV905	0	35	0	0	0	0
ASV906	0	35	0	0	0	0
ASV907	0	35	0	0	0	0
ASV908	0	0	35	0	0	0
ASV909	0	0	35	0	0	0
ASV910	0	0	35	0	0	0
ASV911	0	0	0	35	0	0
ASV912	0	0	0	35	0	0
ASV913	0	0	0	35	0	0
ASV914	0	0	0	35	0	0
ASV915	0	0	0	0	35	0
ASV916	0	0	0	0	35	0
ASV917	0	0	0	0	35	0
ASV918	0	0	0	0	35	0
ASV919	0	0	0	0	35	0
ASV920	0	0	0	0	0	35
ASV921	0	0	0	0	0	35
ASV922	0	0	0	0	0	35
ASV923	0	0	0	0	0	35
ASV924	0	0	0	0	0	35
ASV925	0	0	0	0	0	35
ASV926	34	0	0	0	0	0
ASV927	34	0	0	0	0	0
ASV928	34	0	0	0	0	0
ASV929	34	0	0	0	0	0
ASV930	15	16	2	0	1	0
ASV931	8	10	1	0	15	0
ASV932	7	0	0	0	27	0
ASV933	6	0	28	0	0	0
ASV934	0	34	0	0	0	0
ASV935	0	34	0	0	0	0
ASV936	0	34	0	0	0	0
ASV937	0	34	0	0	0	0
ASV938	0	14	0	9	11	0
ASV939	0	0	34	0	0	0
ASV940	0	0	34	0	0	0
ASV941	0	0	34	0	0	0
ASV942	0	0	34	0	0	0
ASV943	0	0	34	0	0	0
ASV944	0	0	0	34	0	0
ASV945	0	0	0	0	34	0
ASV946	0	0	0	0	34	0
ASV947	0	0	0	0	34	0
ASV948	0	0	0	0	34	0
ASV949	0	0	0	0	0	34
ASV950	0	0	0	0	0	34
ASV951	0	0	0	0	0	34
ASV952	0	0	0	0	0	34
ASV953	33	0	0	0	0	0
ASV954	33	0	0	0	0	0
ASV955	33	0	0	0	0	0
ASV956	33	0	0	0	0	0
ASV957	33	0	0	0	0	0
ASV958	33	0	0	0	0	0
ASV959	33	0	0	0	0	0
ASV960	33	0	0	0	0	0
ASV961	33	0	0	0	0	0
ASV962	33	0	0	0	0	0
ASV963	9	19	5	0	0	0
ASV964	9	24	0	0	0	0
ASV965	0	33	0	0	0	0
ASV966	0	33	0	0	0	0
ASV967	0	33	0	0	0	0
ASV968	0	33	0	0	0	0
ASV969	0	33	0	0	0	0
ASV970	0	0	33	0	0	0
ASV971	0	0	0	33	0	0
ASV972	0	0	0	33	0	0
ASV973	0	0	0	33	0	0
ASV974	0	0	0	0	33	0
ASV975	0	0	0	0	33	0
ASV976	0	0	0	0	33	0
ASV977	0	0	0	0	33	0
ASV978	0	0	0	0	33	0
ASV979	0	0	0	0	24	9
ASV980	0	0	0	0	0	33
ASV981	0	0	0	0	0	33
ASV982	0	0	0	0	0	33
ASV983	0	0	0	0	0	33
ASV984	32	0	0	0	0	0
ASV985	32	0	0	0	0	0
ASV986	32	0	0	0	0	0
ASV987	32	0	0	0	0	0
ASV988	32	0	0	0	0	0
ASV989	32	0	0	0	0	0
ASV990	32	0	0	0	0	0
ASV991	32	0	0	0	0	0
ASV992	32	0	0	0	0	0
ASV993	32	0	0	0	0	0
ASV994	32	0	0	0	0	0
ASV995	32	0	0	0	0	0
ASV996	32	0	0	0	0	0
ASV997	32	0	0	0	0	0
ASV998	9	23	0	0	0	0
ASV999	0	32	0	0	0	0
ASV1000	0	32	0	0	0	0
ASV1001	0	32	0	0	0	0
ASV1002	0	32	0	0	0	0
ASV1003	0	32	0	0	0	0
ASV1004	0	0	32	0	0	0
ASV1005	0	0	32	0	0	0
ASV1006	0	0	32	0	0	0
ASV1007	0	0	32	0	0	0
ASV1008	0	0	32	0	0	0
ASV1009	0	0	0	32	0	0
ASV1010	0	0	0	32	0	0
ASV1011	0	0	0	32	0	0
ASV1012	0	0	0	32	0	0
ASV1013	0	0	0	0	0	32
ASV1014	0	0	0	0	0	32
ASV1015	31	0	0	0	0	0
ASV1016	31	0	0	0	0	0
ASV1017	31	0	0	0	0	0
ASV1018	31	0	0	0	0	0
ASV1019	31	0	0	0	0	0
ASV1020	18	0	0	13	0	0
ASV1021	12	19	0	0	0	0
ASV1022	0	31	0	0	0	0
ASV1023	0	31	0	0	0	0
ASV1024	0	31	0	0	0	0
ASV1025	0	31	0	0	0	0
ASV1026	0	31	0	0	0	0
ASV1027	0	31	0	0	0	0
ASV1028	0	31	0	0	0	0
ASV1029	0	31	0	0	0	0
ASV1030	0	31	0	0	0	0
ASV1031	0	31	0	0	0	0
ASV1032	0	0	31	0	0	0
ASV1033	0	0	31	0	0	0
ASV1034	0	0	31	0	0	0
ASV1035	0	0	31	0	0	0
ASV1036	0	0	31	0	0	0
ASV1037	0	0	12	19	0	0
ASV1038	0	0	0	31	0	0
ASV1039	0	0	0	31	0	0
ASV1040	0	0	0	31	0	0
ASV1041	0	0	0	0	31	0
ASV1042	0	0	0	0	31	0
ASV1043	0	0	0	0	31	0
ASV1044	0	0	0	0	31	0
ASV1045	0	0	0	0	0	31
ASV1046	30	0	0	0	0	0
ASV1047	30	0	0	0	0	0
ASV1048	30	0	0	0	0	0
ASV1049	30	0	0	0	0	0
ASV1050	12	11	7	0	0	0
ASV1051	0	30	0	0	0	0
ASV1052	0	30	0	0	0	0
ASV1053	0	30	0	0	0	0
ASV1054	0	30	0	0	0	0
ASV1055	0	30	0	0	0	0
ASV1056	0	0	30	0	0	0
ASV1057	0	0	30	0	0	0
ASV1058	0	0	30	0	0	0
ASV1059	0	0	30	0	0	0
ASV1060	0	0	30	0	0	0
ASV1061	0	0	0	30	0	0
ASV1062	0	0	0	30	0	0
ASV1063	0	0	0	0	30	0
ASV1064	0	0	0	0	30	0
ASV1065	0	0	0	0	30	0
ASV1066	0	0	0	0	0	30
ASV1067	0	0	0	0	0	30
ASV1068	29	0	0	0	0	0
ASV1069	29	0	0	0	0	0
ASV1070	29	0	0	0	0	0
ASV1071	29	0	0	0	0	0
ASV1072	29	0	0	0	0	0
ASV1073	29	0	0	0	0	0
ASV1074	29	0	0	0	0	0
ASV1075	29	0	0	0	0	0
ASV1076	5	15	6	0	3	0
ASV1077	2	15	4	8	0	0
ASV1078	1	14	0	0	14	0
ASV1079	0	29	0	0	0	0
ASV1080	0	29	0	0	0	0
ASV1081	0	29	0	0	0	0
ASV1082	0	29	0	0	0	0
ASV1083	0	29	0	0	0	0
ASV1084	0	29	0	0	0	0
ASV1085	0	29	0	0	0	0
ASV1086	0	21	0	8	0	0
ASV1087	0	0	29	0	0	0
ASV1088	0	0	29	0	0	0
ASV1089	0	0	29	0	0	0
ASV1090	0	0	29	0	0	0
ASV1091	0	0	29	0	0	0
ASV1092	0	0	29	0	0	0
ASV1093	0	0	0	29	0	0
ASV1094	0	0	0	29	0	0
ASV1095	0	0	0	29	0	0
ASV1096	0	0	0	0	29	0
ASV1097	0	0	0	0	0	29
ASV1098	28	0	0	0	0	0
ASV1099	28	0	0	0	0	0
ASV1100	28	0	0	0	0	0
ASV1101	28	0	0	0	0	0
ASV1102	28	0	0	0	0	0
ASV1103	28	0	0	0	0	0
ASV1104	19	0	9	0	0	0
ASV1105	0	28	0	0	0	0
ASV1106	0	28	0	0	0	0
ASV1107	0	28	0	0	0	0
ASV1108	0	28	0	0	0	0
ASV1109	0	28	0	0	0	0
ASV1110	0	28	0	0	0	0
ASV1111	0	28	0	0	0	0
ASV1112	0	10	0	0	18	0
ASV1113	0	0	28	0	0	0
ASV1114	0	0	10	18	0	0
ASV1115	0	0	0	28	0	0
ASV1116	0	0	0	0	28	0
ASV1117	0	0	0	0	0	28
ASV1118	0	0	0	0	0	28
ASV1119	0	0	0	0	0	28
ASV1120	0	0	0	0	0	28
ASV1121	0	0	0	0	0	28
ASV1122	0	0	0	0	0	28
ASV1123	0	0	0	0	0	28
ASV1124	27	0	0	0	0	0
ASV1125	27	0	0	0	0	0
ASV1126	27	0	0	0	0	0
ASV1127	27	0	0	0	0	0
ASV1128	27	0	0	0	0	0
ASV1129	27	0	0	0	0	0
ASV1130	2	11	0	14	0	0
ASV1131	0	27	0	0	0	0
ASV1132	0	27	0	0	0	0
ASV1133	0	27	0	0	0	0
ASV1134	0	27	0	0	0	0
ASV1135	0	27	0	0	0	0
ASV1136	0	27	0	0	0	0
ASV1137	0	27	0	0	0	0
ASV1138	0	27	0	0	0	0
ASV1139	0	27	0	0	0	0
ASV1140	0	27	0	0	0	0
ASV1141	0	27	0	0	0	0
ASV1142	0	27	0	0	0	0
ASV1143	0	0	27	0	0	0
ASV1144	0	0	27	0	0	0
ASV1145	0	0	27	0	0	0
ASV1146	0	0	27	0	0	0
ASV1147	0	0	27	0	0	0
ASV1148	0	0	0	27	0	0
ASV1149	0	0	0	27	0	0
ASV1150	0	0	0	27	0	0
ASV1151	0	0	0	0	27	0
ASV1152	0	0	0	0	27	0
ASV1153	0	0	0	0	0	27
ASV1154	0	0	0	0	0	27
ASV1155	0	0	0	0	0	27
ASV1156	0	0	0	0	0	27
ASV1157	0	0	0	0	0	27
ASV1158	0	0	0	0	0	27
ASV1159	26	0	0	0	0	0
ASV1160	26	0	0	0	0	0
ASV1161	26	0	0	0	0	0
ASV1162	26	0	0	0	0	0
ASV1163	26	0	0	0	0	0
ASV1164	26	0	0	0	0	0
ASV1165	26	0	0	0	0	0
ASV1166	26	0	0	0	0	0
ASV1167	26	0	0	0	0	0
ASV1168	26	0	0	0	0	0
ASV1169	26	0	0	0	0	0
ASV1170	26	0	0	0	0	0
ASV1171	26	0	0	0	0	0
ASV1172	26	0	0	0	0	0
ASV1173	26	0	0	0	0	0
ASV1174	16	0	10	0	0	0
ASV1175	0	26	0	0	0	0
ASV1176	0	26	0	0	0	0
ASV1177	0	26	0	0	0	0
ASV1178	0	26	0	0	0	0
ASV1179	0	26	0	0	0	0
ASV1180	0	26	0	0	0	0
ASV1181	0	26	0	0	0	0
ASV1182	0	26	0	0	0	0
ASV1183	0	26	0	0	0	0
ASV1184	0	0	26	0	0	0
ASV1185	0	0	26	0	0	0
ASV1186	0	0	26	0	0	0
ASV1187	0	0	26	0	0	0
ASV1188	0	0	26	0	0	0
ASV1189	0	0	26	0	0	0
ASV1190	0	0	26	0	0	0
ASV1191	0	0	26	0	0	0
ASV1192	0	0	0	26	0	0
ASV1193	0	0	0	26	0	0
ASV1194	0	0	0	0	26	0
ASV1195	0	0	0	0	26	0
ASV1196	0	0	0	0	26	0
ASV1197	0	0	0	0	26	0
ASV1198	0	0	0	0	0	26
ASV1199	0	0	0	0	0	26
ASV1200	0	0	0	0	0	26
ASV1201	0	0	0	0	0	26
ASV1202	25	0	0	0	0	0
ASV1203	25	0	0	0	0	0
ASV1204	25	0	0	0	0	0
ASV1205	25	0	0	0	0	0
ASV1206	25	0	0	0	0	0
ASV1207	25	0	0	0	0	0
ASV1208	25	0	0	0	0	0
ASV1209	25	0	0	0	0	0
ASV1210	25	0	0	0	0	0
ASV1211	0	25	0	0	0	0
ASV1212	0	25	0	0	0	0
ASV1213	0	25	0	0	0	0
ASV1214	0	25	0	0	0	0
ASV1215	0	25	0	0	0	0
ASV1216	0	25	0	0	0	0
ASV1217	0	0	25	0	0	0
ASV1218	0	0	25	0	0	0
ASV1219	0	0	25	0	0	0
ASV1220	0	0	25	0	0	0
ASV1221	0	0	25	0	0	0
ASV1222	0	0	25	0	0	0
ASV1223	0	0	25	0	0	0
ASV1224	0	0	25	0	0	0
ASV1225	0	0	0	25	0	0
ASV1226	0	0	0	25	0	0
ASV1227	0	0	0	0	25	0
ASV1228	0	0	0	0	25	0
ASV1229	0	0	0	0	25	0
ASV1230	0	0	0	0	25	0
ASV1231	0	0	0	0	25	0
ASV1232	24	0	0	0	0	0
ASV1233	24	0	0	0	0	0
ASV1234	24	0	0	0	0	0
ASV1235	24	0	0	0	0	0
ASV1236	0	24	0	0	0	0
ASV1237	0	24	0	0	0	0
ASV1238	0	24	0	0	0	0
ASV1239	0	24	0	0	0	0
ASV1240	0	24	0	0	0	0
ASV1241	0	24	0	0	0	0
ASV1242	0	24	0	0	0	0
ASV1243	0	24	0	0	0	0
ASV1244	0	24	0	0	0	0
ASV1245	0	24	0	0	0	0
ASV1246	0	24	0	0	0	0
ASV1247	0	8	0	0	16	0
ASV1248	0	0	24	0	0	0
ASV1249	0	0	24	0	0	0
ASV1250	0	0	24	0	0	0
ASV1251	0	0	24	0	0	0
ASV1252	0	0	24	0	0	0
ASV1253	0	0	24	0	0	0
ASV1254	0	0	24	0	0	0
ASV1255	0	0	0	24	0	0
ASV1256	0	0	0	24	0	0
ASV1257	0	0	0	24	0	0
ASV1258	0	0	0	24	0	0
ASV1259	0	0	0	24	0	0
ASV1260	0	0	0	24	0	0
ASV1261	0	0	0	0	24	0
ASV1262	0	0	0	0	24	0
ASV1263	0	0	0	0	24	0
ASV1264	0	0	0	0	24	0
ASV1265	0	0	0	0	24	0
ASV1266	0	0	0	0	24	0
ASV1267	0	0	0	0	24	0
ASV1268	0	0	0	0	24	0
ASV1269	0	0	0	0	0	24
ASV1270	0	0	0	0	0	24
ASV1271	0	0	0	0	0	24
ASV1272	0	0	0	0	0	24
ASV1273	0	0	0	0	0	24
ASV1274	0	0	0	0	0	24
ASV1275	0	0	0	0	0	24
ASV1276	23	0	0	0	0	0
ASV1277	23	0	0	0	0	0
ASV1278	23	0	0	0	0	0
ASV1279	23	0	0	0	0	0
ASV1280	23	0	0	0	0	0
ASV1281	23	0	0	0	0	0
ASV1282	23	0	0	0	0	0
ASV1283	23	0	0	0	0	0
ASV1284	23	0	0	0	0	0
ASV1285	23	0	0	0	0	0
ASV1286	23	0	0	0	0	0
ASV1287	8	0	0	0	15	0
ASV1288	6	5	0	0	12	0
ASV1289	0	23	0	0	0	0
ASV1290	0	23	0	0	0	0
ASV1291	0	23	0	0	0	0
ASV1292	0	23	0	0	0	0
ASV1293	0	23	0	0	0	0
ASV1294	0	23	0	0	0	0
ASV1295	0	23	0	0	0	0
ASV1296	0	23	0	0	0	0
ASV1297	0	23	0	0	0	0
ASV1298	0	23	0	0	0	0
ASV1299	0	23	0	0	0	0
ASV1300	0	23	0	0	0	0
ASV1301	0	23	0	0	0	0
ASV1302	0	0	23	0	0	0
ASV1303	0	0	23	0	0	0
ASV1304	0	0	23	0	0	0
ASV1305	0	0	23	0	0	0
ASV1306	0	0	6	0	17	0
ASV1307	0	0	0	23	0	0
ASV1308	0	0	0	23	0	0
ASV1309	0	0	0	23	0	0
ASV1310	0	0	0	23	0	0
ASV1311	0	0	0	23	0	0
ASV1312	0	0	0	23	0	0
ASV1313	0	0	0	23	0	0
ASV1314	0	0	0	0	23	0
ASV1315	0	0	0	0	23	0
ASV1316	0	0	0	0	23	0
ASV1317	0	0	0	0	23	0
ASV1318	0	0	0	0	23	0
ASV1319	0	0	0	0	23	0
ASV1320	0	0	0	0	23	0
ASV1321	0	0	0	0	0	23
ASV1322	0	0	0	0	0	23
ASV1323	0	0	0	0	0	23
ASV1324	0	0	0	0	0	23
ASV1325	0	0	0	0	0	23
ASV1326	0	0	0	0	0	23
ASV1327	22	0	0	0	0	0
ASV1328	22	0	0	0	0	0
ASV1329	22	0	0	0	0	0
ASV1330	22	0	0	0	0	0
ASV1331	22	0	0	0	0	0
ASV1332	22	0	0	0	0	0
ASV1333	22	0	0	0	0	0
ASV1334	22	0	0	0	0	0
ASV1335	22	0	0	0	0	0
ASV1336	22	0	0	0	0	0
ASV1337	22	0	0	0	0	0
ASV1338	22	0	0	0	0	0
ASV1339	22	0	0	0	0	0
ASV1340	16	6	0	0	0	0
ASV1341	0	22	0	0	0	0
ASV1342	0	22	0	0	0	0
ASV1343	0	22	0	0	0	0
ASV1344	0	22	0	0	0	0
ASV1345	0	22	0	0	0	0
ASV1346	0	22	0	0	0	0
ASV1347	0	22	0	0	0	0
ASV1348	0	22	0	0	0	0
ASV1349	0	22	0	0	0	0
ASV1350	0	22	0	0	0	0
ASV1351	0	22	0	0	0	0
ASV1352	0	22	0	0	0	0
ASV1353	0	22	0	0	0	0
ASV1354	0	0	22	0	0	0
ASV1355	0	0	22	0	0	0
ASV1356	0	0	22	0	0	0
ASV1357	0	0	22	0	0	0
ASV1358	0	0	22	0	0	0
ASV1359	0	0	22	0	0	0
ASV1360	0	0	0	22	0	0
ASV1361	0	0	0	22	0	0
ASV1362	0	0	0	22	0	0
ASV1363	0	0	0	22	0	0
ASV1364	0	0	0	22	0	0
ASV1365	0	0	0	22	0	0
ASV1366	0	0	0	0	22	0
ASV1367	0	0	0	0	22	0
ASV1368	0	0	0	0	22	0
ASV1369	0	0	0	0	22	0
ASV1370	0	0	0	0	22	0
ASV1371	0	0	0	0	0	22
ASV1372	0	0	0	0	0	22
ASV1373	0	0	0	0	0	22
ASV1374	0	0	0	0	0	22
ASV1375	0	0	0	0	0	22
ASV1376	0	0	0	0	0	22
ASV1377	21	0	0	0	0	0
ASV1378	21	0	0	0	0	0
ASV1379	21	0	0	0	0	0
ASV1380	21	0	0	0	0	0
ASV1381	21	0	0	0	0	0
ASV1382	21	0	0	0	0	0
ASV1383	21	0	0	0	0	0
ASV1384	21	0	0	0	0	0
ASV1385	21	0	0	0	0	0
ASV1386	0	21	0	0	0	0
ASV1387	0	21	0	0	0	0
ASV1388	0	21	0	0	0	0
ASV1389	0	21	0	0	0	0
ASV1390	0	21	0	0	0	0
ASV1391	0	21	0	0	0	0
ASV1392	0	21	0	0	0	0
ASV1393	0	21	0	0	0	0
ASV1394	0	0	21	0	0	0
ASV1395	0	0	21	0	0	0
ASV1396	0	0	21	0	0	0
ASV1397	0	0	21	0	0	0
ASV1398	0	0	21	0	0	0
ASV1399	0	0	21	0	0	0
ASV1400	0	0	21	0	0	0
ASV1401	0	0	21	0	0	0
ASV1402	0	0	21	0	0	0
ASV1403	0	0	21	0	0	0
ASV1404	0	0	21	0	0	0
ASV1405	0	0	21	0	0	0
ASV1406	0	0	0	21	0	0
ASV1407	0	0	0	21	0	0
ASV1408	0	0	0	21	0	0
ASV1409	0	0	0	21	0	0
ASV1410	0	0	0	0	21	0
ASV1411	0	0	0	0	21	0
ASV1412	0	0	0	0	21	0
ASV1413	0	0	0	0	21	0
ASV1414	0	0	0	0	0	21
ASV1415	0	0	0	0	0	21
ASV1416	0	0	0	0	0	21
ASV1417	0	0	0	0	0	21
ASV1418	0	0	0	0	0	21
ASV1419	20	0	0	0	0	0
ASV1420	20	0	0	0	0	0
ASV1421	20	0	0	0	0	0
ASV1422	20	0	0	0	0	0
ASV1423	20	0	0	0	0	0
ASV1424	20	0	0	0	0	0
ASV1425	20	0	0	0	0	0
ASV1426	20	0	0	0	0	0
ASV1427	20	0	0	0	0	0
ASV1428	20	0	0	0	0	0
ASV1429	20	0	0	0	0	0
ASV1430	20	0	0	0	0	0
ASV1431	20	0	0	0	0	0
ASV1432	20	0	0	0	0	0
ASV1433	20	0	0	0	0	0
ASV1434	15	5	0	0	0	0
ASV1435	0	20	0	0	0	0
ASV1436	0	20	0	0	0	0
ASV1437	0	20	0	0	0	0
ASV1438	0	20	0	0	0	0
ASV1439	0	20	0	0	0	0
ASV1440	0	20	0	0	0	0
ASV1441	0	20	0	0	0	0
ASV1442	0	20	0	0	0	0
ASV1443	0	20	0	0	0	0
ASV1444	0	20	0	0	0	0
ASV1445	0	20	0	0	0	0
ASV1446	0	20	0	0	0	0
ASV1447	0	20	0	0	0	0
ASV1448	0	20	0	0	0	0
ASV1449	0	20	0	0	0	0
ASV1450	0	5	6	0	9	0
ASV1451	0	0	20	0	0	0
ASV1452	0	0	20	0	0	0
ASV1453	0	0	20	0	0	0
ASV1454	0	0	0	20	0	0
ASV1455	0	0	0	20	0	0
ASV1456	0	0	0	20	0	0
ASV1457	0	0	0	20	0	0
ASV1458	0	0	0	20	0	0
ASV1459	0	0	0	0	20	0
ASV1460	0	0	0	0	20	0
ASV1461	0	0	0	0	20	0
ASV1462	0	0	0	0	20	0
ASV1463	0	0	0	0	20	0
ASV1464	0	0	0	0	0	20
ASV1465	0	0	0	0	0	20
ASV1466	19	0	0	0	0	0
ASV1467	19	0	0	0	0	0
ASV1468	19	0	0	0	0	0
ASV1469	19	0	0	0	0	0
ASV1470	19	0	0	0	0	0
ASV1471	19	0	0	0	0	0
ASV1472	19	0	0	0	0	0
ASV1473	19	0	0	0	0	0
ASV1474	19	0	0	0	0	0
ASV1475	19	0	0	0	0	0
ASV1476	19	0	0	0	0	0
ASV1477	0	19	0	0	0	0
ASV1478	0	19	0	0	0	0
ASV1479	0	19	0	0	0	0
ASV1480	0	19	0	0	0	0
ASV1481	0	19	0	0	0	0
ASV1482	0	19	0	0	0	0
ASV1483	0	19	0	0	0	0
ASV1484	0	19	0	0	0	0
ASV1485	0	19	0	0	0	0
ASV1486	0	19	0	0	0	0
ASV1487	0	19	0	0	0	0
ASV1488	0	19	0	0	0	0
ASV1489	0	9	10	0	0	0
ASV1490	0	0	19	0	0	0
ASV1491	0	0	19	0	0	0
ASV1492	0	0	19	0	0	0
ASV1493	0	0	0	19	0	0
ASV1494	0	0	0	19	0	0
ASV1495	0	0	0	19	0	0
ASV1496	0	0	0	19	0	0
ASV1497	0	0	0	19	0	0
ASV1498	0	0	0	19	0	0
ASV1499	0	0	0	0	19	0
ASV1500	0	0	0	0	19	0
ASV1501	0	0	0	0	19	0
ASV1502	0	0	0	0	19	0
ASV1503	0	0	0	0	19	0
ASV1504	0	0	0	0	19	0
ASV1505	0	0	0	0	19	0
ASV1506	0	0	0	0	19	0
ASV1507	0	0	0	0	19	0
ASV1508	0	0	0	0	19	0
ASV1509	0	0	0	0	19	0
ASV1510	0	0	0	0	19	0
ASV1511	0	0	0	0	19	0
ASV1512	0	0	0	0	19	0
ASV1513	0	0	0	0	19	0
ASV1514	0	0	0	0	0	19
ASV1515	0	0	0	0	0	19
ASV1516	0	0	0	0	0	19
ASV1517	0	0	0	0	0	19
ASV1518	0	0	0	0	0	19
ASV1519	18	0	0	0	0	0
ASV1520	18	0	0	0	0	0
ASV1521	18	0	0	0	0	0
ASV1522	18	0	0	0	0	0
ASV1523	18	0	0	0	0	0
ASV1524	18	0	0	0	0	0
ASV1525	18	0	0	0	0	0
ASV1526	18	0	0	0	0	0
ASV1527	18	0	0	0	0	0
ASV1528	18	0	0	0	0	0
ASV1529	18	0	0	0	0	0
ASV1530	18	0	0	0	0	0
ASV1531	18	0	0	0	0	0
ASV1532	6	0	2	0	10	0
ASV1533	6	12	0	0	0	0
ASV1534	0	18	0	0	0	0
ASV1535	0	18	0	0	0	0
ASV1536	0	18	0	0	0	0
ASV1537	0	18	0	0	0	0
ASV1538	0	18	0	0	0	0
ASV1539	0	18	0	0	0	0
ASV1540	0	18	0	0	0	0
ASV1541	0	18	0	0	0	0
ASV1542	0	18	0	0	0	0
ASV1543	0	18	0	0	0	0
ASV1544	0	18	0	0	0	0
ASV1545	0	18	0	0	0	0
ASV1546	0	18	0	0	0	0
ASV1547	0	18	0	0	0	0
ASV1548	0	8	0	0	10	0
ASV1549	0	3	0	0	6	9
ASV1550	0	0	18	0	0	0
ASV1551	0	0	18	0	0	0
ASV1552	0	0	18	0	0	0
ASV1553	0	0	18	0	0	0
ASV1554	0	0	18	0	0	0
ASV1555	0	0	18	0	0	0
ASV1556	0	0	18	0	0	0
ASV1557	0	0	18	0	0	0
ASV1558	0	0	18	0	0	0
ASV1559	0	0	0	18	0	0
ASV1560	0	0	0	18	0	0
ASV1561	0	0	0	18	0	0
ASV1562	0	0	0	18	0	0
ASV1563	0	0	0	18	0	0
ASV1564	0	0	0	18	0	0
ASV1565	0	0	0	0	18	0
ASV1566	0	0	0	0	18	0
ASV1567	0	0	0	0	18	0
ASV1568	0	0	0	0	18	0
ASV1569	0	0	0	0	18	0
ASV1570	0	0	0	0	18	0
ASV1571	0	0	0	0	18	0
ASV1572	0	0	0	0	18	0
ASV1573	0	0	0	0	18	0
ASV1574	0	0	0	0	18	0
ASV1575	0	0	0	0	18	0
ASV1576	0	0	0	0	18	0
ASV1577	0	0	0	0	18	0
ASV1578	0	0	0	0	18	0
ASV1579	0	0	0	0	0	18
ASV1580	0	0	0	0	0	18
ASV1581	0	0	0	0	0	18
ASV1582	17	0	0	0	0	0
ASV1583	17	0	0	0	0	0
ASV1584	17	0	0	0	0	0
ASV1585	17	0	0	0	0	0
ASV1586	17	0	0	0	0	0
ASV1587	17	0	0	0	0	0
ASV1588	17	0	0	0	0	0
ASV1589	17	0	0	0	0	0
ASV1590	17	0	0	0	0	0
ASV1591	17	0	0	0	0	0
ASV1592	17	0	0	0	0	0
ASV1593	17	0	0	0	0	0
ASV1594	17	0	0	0	0	0
ASV1595	9	8	0	0	0	0
ASV1596	0	17	0	0	0	0
ASV1597	0	17	0	0	0	0
ASV1598	0	17	0	0	0	0
ASV1599	0	17	0	0	0	0
ASV1600	0	17	0	0	0	0
ASV1601	0	17	0	0	0	0
ASV1602	0	17	0	0	0	0
ASV1603	0	17	0	0	0	0
ASV1604	0	17	0	0	0	0
ASV1605	0	17	0	0	0	0
ASV1606	0	17	0	0	0	0
ASV1607	0	17	0	0	0	0
ASV1608	0	3	7	0	7	0
ASV1609	0	0	17	0	0	0
ASV1610	0	0	17	0	0	0
ASV1611	0	0	17	0	0	0
ASV1612	0	0	17	0	0	0
ASV1613	0	0	17	0	0	0
ASV1614	0	0	9	8	0	0
ASV1615	0	0	0	17	0	0
ASV1616	0	0	0	17	0	0
ASV1617	0	0	0	17	0	0
ASV1618	0	0	0	17	0	0
ASV1619	0	0	0	17	0	0
ASV1620	0	0	0	17	0	0
ASV1621	0	0	0	17	0	0
ASV1622	0	0	0	0	17	0
ASV1623	0	0	0	0	17	0
ASV1624	0	0	0	0	17	0
ASV1625	0	0	0	0	17	0
ASV1626	0	0	0	0	17	0
ASV1627	0	0	0	0	17	0
ASV1628	0	0	0	0	17	0
ASV1629	0	0	0	0	17	0
ASV1630	0	0	0	0	17	0
ASV1631	0	0	0	0	17	0
ASV1632	0	0	0	0	17	0
ASV1633	0	0	0	0	0	17
ASV1634	0	0	0	0	0	17
ASV1635	0	0	0	0	0	17
ASV1636	0	0	0	0	0	17
ASV1637	16	0	0	0	0	0
ASV1638	16	0	0	0	0	0
ASV1639	16	0	0	0	0	0
ASV1640	16	0	0	0	0	0
ASV1641	16	0	0	0	0	0
ASV1642	16	0	0	0	0	0
ASV1643	16	0	0	0	0	0
ASV1644	16	0	0	0	0	0
ASV1645	16	0	0	0	0	0
ASV1646	16	0	0	0	0	0
ASV1647	16	0	0	0	0	0
ASV1648	16	0	0	0	0	0
ASV1649	16	0	0	0	0	0
ASV1650	16	0	0	0	0	0
ASV1651	16	0	0	0	0	0
ASV1652	16	0	0	0	0	0
ASV1653	16	0	0	0	0	0
ASV1654	4	3	9	0	0	0
ASV1655	2	5	9	0	0	0
ASV1656	0	16	0	0	0	0
ASV1657	0	16	0	0	0	0
ASV1658	0	16	0	0	0	0
ASV1659	0	16	0	0	0	0
ASV1660	0	16	0	0	0	0
ASV1661	0	16	0	0	0	0
ASV1662	0	16	0	0	0	0
ASV1663	0	16	0	0	0	0
ASV1664	0	16	0	0	0	0
ASV1665	0	16	0	0	0	0
ASV1666	0	7	0	0	9	0
ASV1667	0	0	16	0	0	0
ASV1668	0	0	16	0	0	0
ASV1669	0	0	16	0	0	0
ASV1670	0	0	16	0	0	0
ASV1671	0	0	16	0	0	0
ASV1672	0	0	16	0	0	0
ASV1673	0	0	16	0	0	0
ASV1674	0	0	16	0	0	0
ASV1675	0	0	0	16	0	0
ASV1676	0	0	0	16	0	0
ASV1677	0	0	0	16	0	0
ASV1678	0	0	0	16	0	0
ASV1679	0	0	0	16	0	0
ASV1680	0	0	0	16	0	0
ASV1681	0	0	0	16	0	0
ASV1682	0	0	0	16	0	0
ASV1683	0	0	0	0	16	0
ASV1684	0	0	0	0	16	0
ASV1685	0	0	0	0	16	0
ASV1686	0	0	0	0	16	0
ASV1687	0	0	0	0	16	0
ASV1688	0	0	0	0	16	0
ASV1689	0	0	0	0	16	0
ASV1690	0	0	0	0	16	0
ASV1691	0	0	0	0	16	0
ASV1692	0	0	0	0	16	0
ASV1693	0	0	0	0	16	0
ASV1694	0	0	0	0	16	0
ASV1695	0	0	0	0	16	0
ASV1696	0	0	0	0	16	0
ASV1697	0	0	0	0	0	16
ASV1698	0	0	0	0	0	16
ASV1699	0	0	0	0	0	16
ASV1700	0	0	0	0	0	16
ASV1701	0	0	0	0	0	16
ASV1702	0	0	0	0	0	16
ASV1703	0	0	0	0	0	16
ASV1704	0	0	0	0	0	16
ASV1705	15	0	0	0	0	0
ASV1706	15	0	0	0	0	0
ASV1707	15	0	0	0	0	0
ASV1708	15	0	0	0	0	0
ASV1709	15	0	0	0	0	0
ASV1710	15	0	0	0	0	0
ASV1711	15	0	0	0	0	0
ASV1712	15	0	0	0	0	0
ASV1713	15	0	0	0	0	0
ASV1714	15	0	0	0	0	0
ASV1715	15	0	0	0	0	0
ASV1716	15	0	0	0	0	0
ASV1717	15	0	0	0	0	0
ASV1718	15	0	0	0	0	0
ASV1719	15	0	0	0	0	0
ASV1720	15	0	0	0	0	0
ASV1721	15	0	0	0	0	0
ASV1722	15	0	0	0	0	0
ASV1723	15	0	0	0	0	0
ASV1724	15	0	0	0	0	0
ASV1725	12	0	0	0	3	0
ASV1726	0	15	0	0	0	0
ASV1727	0	15	0	0	0	0
ASV1728	0	15	0	0	0	0
ASV1729	0	15	0	0	0	0
ASV1730	0	15	0	0	0	0
ASV1731	0	15	0	0	0	0
ASV1732	0	15	0	0	0	0
ASV1733	0	15	0	0	0	0
ASV1734	0	15	0	0	0	0
ASV1735	0	15	0	0	0	0
ASV1736	0	15	0	0	0	0
ASV1737	0	15	0	0	0	0
ASV1738	0	15	0	0	0	0
ASV1739	0	15	0	0	0	0
ASV1740	0	15	0	0	0	0
ASV1741	0	15	0	0	0	0
ASV1742	0	15	0	0	0	0
ASV1743	0	15	0	0	0	0
ASV1744	0	15	0	0	0	0
ASV1745	0	15	0	0	0	0
ASV1746	0	15	0	0	0	0
ASV1747	0	15	0	0	0	0
ASV1748	0	15	0	0	0	0
ASV1749	0	15	0	0	0	0
ASV1750	0	15	0	0	0	0
ASV1751	0	15	0	0	0	0
ASV1752	0	15	0	0	0	0
ASV1753	0	15	0	0	0	0
ASV1754	0	15	0	0	0	0
ASV1755	0	15	0	0	0	0
ASV1756	0	11	4	0	0	0
ASV1757	0	0	15	0	0	0
ASV1758	0	0	15	0	0	0
ASV1759	0	0	15	0	0	0
ASV1760	0	0	15	0	0	0
ASV1761	0	0	0	15	0	0
ASV1762	0	0	0	15	0	0
ASV1763	0	0	0	15	0	0
ASV1764	0	0	0	15	0	0
ASV1765	0	0	0	15	0	0
ASV1766	0	0	0	15	0	0
ASV1767	0	0	0	15	0	0
ASV1768	0	0	0	0	15	0
ASV1769	0	0	0	0	15	0
ASV1770	0	0	0	0	15	0
ASV1771	0	0	0	0	15	0
ASV1772	0	0	0	0	15	0
ASV1773	0	0	0	0	15	0
ASV1774	0	0	0	0	15	0
ASV1775	0	0	0	0	15	0
ASV1776	0	0	0	0	15	0
ASV1777	0	0	0	0	15	0
ASV1778	0	0	0	0	0	15
ASV1779	0	0	0	0	0	15
ASV1780	0	0	0	0	0	15
ASV1781	0	0	0	0	0	15
ASV1782	0	0	0	0	0	15
ASV1783	0	0	0	0	0	15
ASV1784	0	0	0	0	0	15
ASV1785	0	0	0	0	0	15
ASV1786	0	0	0	0	0	15
ASV1787	14	0	0	0	0	0
ASV1788	14	0	0	0	0	0
ASV1789	14	0	0	0	0	0
ASV1790	14	0	0	0	0	0
ASV1791	14	0	0	0	0	0
ASV1792	14	0	0	0	0	0
ASV1793	14	0	0	0	0	0
ASV1794	14	0	0	0	0	0
ASV1795	14	0	0	0	0	0
ASV1796	14	0	0	0	0	0
ASV1797	14	0	0	0	0	0
ASV1798	14	0	0	0	0	0
ASV1799	14	0	0	0	0	0
ASV1800	14	0	0	0	0	0
ASV1801	14	0	0	0	0	0
ASV1802	14	0	0	0	0	0
ASV1803	14	0	0	0	0	0
ASV1804	14	0	0	0	0	0
ASV1805	14	0	0	0	0	0
ASV1806	14	0	0	0	0	0
ASV1807	12	0	0	0	2	0
ASV1808	0	14	0	0	0	0
ASV1809	0	14	0	0	0	0
ASV1810	0	14	0	0	0	0
ASV1811	0	14	0	0	0	0
ASV1812	0	14	0	0	0	0
ASV1813	0	14	0	0	0	0
ASV1814	0	14	0	0	0	0
ASV1815	0	14	0	0	0	0
ASV1816	0	14	0	0	0	0
ASV1817	0	14	0	0	0	0
ASV1818	0	14	0	0	0	0
ASV1819	0	14	0	0	0	0
ASV1820	0	14	0	0	0	0
ASV1821	0	14	0	0	0	0
ASV1822	0	14	0	0	0	0
ASV1823	0	14	0	0	0	0
ASV1824	0	14	0	0	0	0
ASV1825	0	14	0	0	0	0
ASV1826	0	14	0	0	0	0
ASV1827	0	14	0	0	0	0
ASV1828	0	14	0	0	0	0
ASV1829	0	0	14	0	0	0
ASV1830	0	0	14	0	0	0
ASV1831	0	0	14	0	0	0
ASV1832	0	0	14	0	0	0
ASV1833	0	0	14	0	0	0
ASV1834	0	0	14	0	0	0
ASV1835	0	0	14	0	0	0
ASV1836	0	0	14	0	0	0
ASV1837	0	0	5	9	0	0
ASV1838	0	0	0	14	0	0
ASV1839	0	0	0	14	0	0
ASV1840	0	0	0	14	0	0
ASV1841	0	0	0	14	0	0
ASV1842	0	0	0	14	0	0
ASV1843	0	0	0	14	0	0
ASV1844	0	0	0	14	0	0
ASV1845	0	0	0	14	0	0
ASV1846	0	0	0	14	0	0
ASV1847	0	0	0	0	14	0
ASV1848	0	0	0	0	14	0
ASV1849	0	0	0	0	14	0
ASV1850	0	0	0	0	14	0
ASV1851	0	0	0	0	14	0
ASV1852	0	0	0	0	14	0
ASV1853	0	0	0	0	14	0
ASV1854	0	0	0	0	14	0
ASV1855	0	0	0	0	14	0
ASV1856	0	0	0	0	14	0
ASV1857	0	0	0	0	14	0
ASV1858	0	0	0	0	14	0
ASV1859	0	0	0	0	14	0
ASV1860	0	0	0	0	14	0
ASV1861	0	0	0	0	14	0
ASV1862	0	0	0	0	0	14
ASV1863	0	0	0	0	0	14
ASV1864	0	0	0	0	0	14
ASV1865	0	0	0	0	0	14
ASV1866	0	0	0	0	0	14
ASV1867	0	0	0	0	0	14
ASV1868	0	0	0	0	0	14
ASV1869	13	0	0	0	0	0
ASV1870	13	0	0	0	0	0
ASV1871	13	0	0	0	0	0
ASV1872	13	0	0	0	0	0
ASV1873	13	0	0	0	0	0
ASV1874	13	0	0	0	0	0
ASV1875	13	0	0	0	0	0
ASV1876	13	0	0	0	0	0
ASV1877	13	0	0	0	0	0
ASV1878	13	0	0	0	0	0
ASV1879	13	0	0	0	0	0
ASV1880	13	0	0	0	0	0
ASV1881	13	0	0	0	0	0
ASV1882	13	0	0	0	0	0
ASV1883	13	0	0	0	0	0
ASV1884	13	0	0	0	0	0
ASV1885	13	0	0	0	0	0
ASV1886	13	0	0	0	0	0
ASV1887	9	0	4	0	0	0
ASV1888	3	0	0	10	0	0
ASV1889	0	13	0	0	0	0
ASV1890	0	13	0	0	0	0
ASV1891	0	13	0	0	0	0
ASV1892	0	13	0	0	0	0
ASV1893	0	13	0	0	0	0
ASV1894	0	13	0	0	0	0
ASV1895	0	13	0	0	0	0
ASV1896	0	13	0	0	0	0
ASV1897	0	13	0	0	0	0
ASV1898	0	13	0	0	0	0
ASV1899	0	0	13	0	0	0
ASV1900	0	0	13	0	0	0
ASV1901	0	0	13	0	0	0
ASV1902	0	0	13	0	0	0
ASV1903	0	0	13	0	0	0
ASV1904	0	0	13	0	0	0
ASV1905	0	0	13	0	0	0
ASV1906	0	0	13	0	0	0
ASV1907	0	0	13	0	0	0
ASV1908	0	0	13	0	0	0
ASV1909	0	0	13	0	0	0
ASV1910	0	0	13	0	0	0
ASV1911	0	0	13	0	0	0
ASV1912	0	0	0	13	0	0
ASV1913	0	0	0	13	0	0
ASV1914	0	0	0	13	0	0
ASV1915	0	0	0	13	0	0
ASV1916	0	0	0	13	0	0
ASV1917	0	0	0	13	0	0
ASV1918	0	0	0	13	0	0
ASV1919	0	0	0	13	0	0
ASV1920	0	0	0	13	0	0
ASV1921	0	0	0	13	0	0
ASV1922	0	0	0	11	0	2
ASV1923	0	0	0	0	13	0
ASV1924	0	0	0	0	13	0
ASV1925	0	0	0	0	13	0
ASV1926	0	0	0	0	13	0
ASV1927	0	0	0	0	13	0
ASV1928	0	0	0	0	13	0
ASV1929	0	0	0	0	13	0
ASV1930	0	0	0	0	13	0
ASV1931	0	0	0	0	13	0
ASV1932	0	0	0	0	13	0
ASV1933	0	0	0	0	13	0
ASV1934	0	0	0	0	13	0
ASV1935	0	0	0	0	13	0
ASV1936	0	0	0	0	13	0
ASV1937	0	0	0	0	0	13
ASV1938	0	0	0	0	0	13
ASV1939	0	0	0	0	0	13
ASV1940	0	0	0	0	0	13
ASV1941	12	0	0	0	0	0
ASV1942	12	0	0	0	0	0
ASV1943	12	0	0	0	0	0
ASV1944	12	0	0	0	0	0
ASV1945	12	0	0	0	0	0
ASV1946	12	0	0	0	0	0
ASV1947	12	0	0	0	0	0
ASV1948	12	0	0	0	0	0
ASV1949	12	0	0	0	0	0
ASV1950	12	0	0	0	0	0
ASV1951	12	0	0	0	0	0
ASV1952	12	0	0	0	0	0
ASV1953	12	0	0	0	0	0
ASV1954	12	0	0	0	0	0
ASV1955	12	0	0	0	0	0
ASV1956	12	0	0	0	0	0
ASV1957	12	0	0	0	0	0
ASV1958	12	0	0	0	0	0
ASV1959	12	0	0	0	0	0
ASV1960	12	0	0	0	0	0
ASV1961	4	0	0	8	0	0
ASV1962	3	9	0	0	0	0
ASV1963	0	12	0	0	0	0
ASV1964	0	12	0	0	0	0
ASV1965	0	12	0	0	0	0
ASV1966	0	12	0	0	0	0
ASV1967	0	12	0	0	0	0
ASV1968	0	12	0	0	0	0
ASV1969	0	12	0	0	0	0
ASV1970	0	12	0	0	0	0
ASV1971	0	12	0	0	0	0
ASV1972	0	0	12	0	0	0
ASV1973	0	0	12	0	0	0
ASV1974	0	0	12	0	0	0
ASV1975	0	0	12	0	0	0
ASV1976	0	0	12	0	0	0
ASV1977	0	0	12	0	0	0
ASV1978	0	0	12	0	0	0
ASV1979	0	0	12	0	0	0
ASV1980	0	0	12	0	0	0
ASV1981	0	0	12	0	0	0
ASV1982	0	0	12	0	0	0
ASV1983	0	0	12	0	0	0
ASV1984	0	0	12	0	0	0
ASV1985	0	0	0	12	0	0
ASV1986	0	0	0	12	0	0
ASV1987	0	0	0	12	0	0
ASV1988	0	0	0	12	0	0
ASV1989	0	0	0	12	0	0
ASV1990	0	0	0	12	0	0
ASV1991	0	0	0	12	0	0
ASV1992	0	0	0	12	0	0
ASV1993	0	0	0	12	0	0
ASV1994	0	0	0	12	0	0
ASV1995	0	0	0	12	0	0
ASV1996	0	0	0	0	12	0
ASV1997	0	0	0	0	12	0
ASV1998	0	0	0	0	12	0
ASV1999	0	0	0	0	12	0
[truncated: 2,672 more rows]

## Sheet: Table S3
	Site 1 - Female_G	Site 1 - Male_G	Site 2 - Female_G	Site 2 - Male_G	Site 1 - Male_C1	Site 1 - Male_C2
Amino acid metabolism	127919	112549	112310	124335	134040	131417
Biosynthesis of other secondary metabolites	27506	24041	23989	26210	29728	27959
Carbohydrate metabolism	133745	134145	135298	123380	126367	137046
Energy metabolism	118728	108251	106966	107411	135776	128702
Glycan biosynthesis and metabolism	16114	17049	17123	13590	15656	16877
Lipid metabolism	18135	16241	16315	14665	22861	23789
Metabolism of cofactors and vitamins	88128	79594	79334	92820	89865	85504
Metabolism of other amino acids	22328	22801	23167	23638	20013	20534
Metabolism of terpenoids and polyketides	17763	16826	16794	15904	18798	19772
Nucleotide metabolism	80850	80838	81166	85544	78097	77504
Xenobiotics biodegradation and metabolism	29876	31409	31037	26817	34289	34800
